# Supplementary material for: Diphenyl (p-tolyl­amido)­phosphate
Source: Acta Crystallogr Sect E Struct Rep Online. 2010 Nov 30;66(Pt 12):o3357. doi: 10.1107/S1600536810049354 (PMC3011438; doi:10.1107/S1600536810049354)
Supplement: Supplementary file 2 [file e-66-o3357-Isup2.hkl]

# 
# h,k,l, Fc-squared, Fo-squared, sigma(Fo-squared) and status flag 
# 
data_I
_shelx_title ' 1 in P-1' 
_shelx_refln_list_code          4 
_shelx_F_calc_maximum      131.28 
_exptl_crystal_F_000       356.00 
_reflns_d_resolution_high  0.7829 
 
loop_ 
 _symmetry_equiv_pos_as_xyz 
 'x, y, z' 
 '-x, -y, -z' 
 
_cell_length_a     9.7406 
_cell_length_b     9.9653 
_cell_length_c    11.1788 
_cell_angle_alpha  96.337 
_cell_angle_beta  109.303 
_cell_angle_gamma 117.827 
 
_shelx_F_squared_multiplier     1.000 
 
loop_ 
 _refln_index_h 
 _refln_index_k 
 _refln_index_l 
 _refln_F_squared_calc 
 _refln_F_squared_meas 
 _refln_F_squared_sigma 
 _refln_observed_status 
   1   0   0      771.99      780.39     13.33 o 
   2   0   0       95.83       95.78      1.73 o 
   3   0   0        2.94        1.96      0.28 o 
   4   0   0      333.17      348.62      7.33 o 
   5   0   0      599.70      579.95      4.73 o 
   6   0   0        2.84        1.10      0.42 o 
   7   0   0      213.25      198.32      3.13 o 
   8   0   0        2.18        2.07      0.64 o 
 -10   1   0       24.89       30.53      3.53 o 
  -9   1   0       28.93       19.11      2.05 o 
  -8   1   0        3.94        5.18      1.09 o 
  -7   1   0       64.43       49.07      1.55 o 
  -6   1   0      151.30      166.13      4.81 o 
  -5   1   0      537.12      535.67      7.54 o 
  -4   1   0        7.14        6.04      1.01 o 
  -3   1   0      646.65      685.85      4.10 o 
  -2   1   0     1717.90     1932.20     38.66 o 
  -1   1   0     2300.56     2232.59     41.39 o 
   0   1   0      107.18      113.48      5.98 o 
   1   1   0     1482.79     1469.70     12.40 o 
   2   1   0     1111.48     1148.47      5.93 o 
   3   1   0      280.59      301.63      2.97 o 
   4   1   0     1947.26     1862.60      9.25 o 
   5   1   0      120.84      111.50      2.44 o 
   6   1   0      261.16      246.77      5.33 o 
   7   1   0      224.45      201.60      4.35 o 
   8   1   0       14.57        8.31      1.30 o 
   9   1   0       66.70       63.59      3.89 o 
 -10   2   0        2.39        1.53      0.94 o 
  -9   2   0      303.86      324.26      6.79 o 
  -8   2   0       52.91       45.90      2.04 o 
  -7   2   0       19.38       16.38      0.95 o 
  -6   2   0      201.67      204.46      2.92 o 
  -5   2   0      296.36      338.22      3.54 o 
  -4   2   0     2976.09     3263.61     29.93 o 
  -3   2   0       88.69      103.87      2.75 o 
  -2   2   0       18.99       12.14      0.65 o 
  -1   2   0       69.44       67.80      3.54 o 
   0   2   0     6420.10     5865.25     22.95 o 
   1   2   0     1022.81      988.54      7.72 o 
   2   2   0      148.45      158.21      2.21 o 
   3   2   0      157.16      139.31      1.87 o 
   4   2   0      190.83      175.55      2.41 o 
   5   2   0      127.17      118.21      2.77 o 
   6   2   0      190.59      169.86      5.21 o 
   7   2   0        1.44        0.73      0.76 o 
   8   2   0       50.95       50.60      4.02 o 
 -11   3   0       21.84       22.71      1.99 o 
 -10   3   0       60.57       60.84      2.68 o 
  -9   3   0        5.60        1.79      1.43 o 
  -8   3   0        0.05        0.14      0.61 o 
  -7   3   0      103.69      108.88      2.84 o 
  -6   3   0      584.75      662.58      4.81 o 
  -5   3   0     1958.10     2115.11     10.13 o 
  -4   3   0       15.88       15.66      0.94 o 
  -3   3   0      558.84      629.21     11.60 o 
  -2   3   0      888.81      931.86     10.17 o 
  -1   3   0      268.33      303.04     12.22 o 
   0   3   0     1570.23     1581.06     16.03 o 
   1   3   0     1055.61     1170.70     17.65 o 
   2   3   0      196.00      200.59      5.72 o 
   3   3   0      255.16      265.55      6.25 o 
   4   3   0      858.46      867.60      7.85 o 
   5   3   0     1145.10     1199.23     11.14 o 
   6   3   0       33.34       30.50      1.89 o 
   7   3   0       76.77       72.91      3.02 o 
   8   3   0       95.01      102.34      3.81 o 
 -11   4   0        0.28        0.31      0.91 o 
 -10   4   0        1.79        1.47      0.83 o 
  -9   4   0       42.57       29.71      1.78 o 
  -8   4   0       16.59       10.58      1.31 o 
  -7   4   0       20.19       19.04      1.32 o 
  -6   4   0      285.06      312.45      4.60 o 
  -5   4   0       38.85       42.81      2.63 o 
  -4   4   0      338.68      386.16      9.21 o 
  -3   4   0       19.16       18.21      0.64 o 
  -2   4   0       73.64       80.67      4.47 o 
  -1   4   0      691.05      708.68     15.63 o 
   0   4   0     1417.28     1500.77      7.71 o 
   1   4   0        3.29        8.82      1.12 o 
   2   4   0      448.41      489.16      3.99 o 
   3   4   0      218.97      241.61      5.96 o 
   4   4   0      707.35      749.12      8.60 o 
   5   4   0       26.49       20.72      1.62 o 
   6   4   0        0.06       -0.11      0.77 o 
   7   4   0      146.06      165.62      5.89 o 
 -11   5   0        0.94       -0.02      0.83 o 
 -10   5   0        0.27        0.43      0.76 o 
  -9   5   0       55.41       40.20      2.05 o 
  -8   5   0      342.61      339.65     10.63 o 
  -7   5   0       32.88       28.92      1.61 o 
  -6   5   0        9.23        8.13      2.19 o 
  -5   5   0      212.03      213.49      9.36 o 
  -4   5   0       30.49       28.97      1.53 o 
  -3   5   0       81.56       80.99      1.51 o 
  -2   5   0        2.26        6.25      1.56 o 
  -1   5   0      532.63      592.86      5.80 o 
   0   5   0       21.64       26.73      0.93 o 
   1   5   0       40.30       46.45      2.13 o 
   2   5   0      447.21      457.57     13.12 o 
   3   5   0       58.41       56.16      2.42 o 
   4   5   0      132.79      136.66      5.04 o 
   5   5   0        1.06        1.60      0.98 o 
   6   5   0       68.74       64.26      3.10 o 
 -11   6   0        3.18        1.28      0.97 o 
 -10   6   0       63.85       56.95      2.62 o 
  -9   6   0        4.31        2.55      0.89 o 
  -8   6   0      175.78      178.57      4.10 o 
  -7   6   0       29.47       27.93      1.59 o 
  -6   6   0       90.64       85.41      2.52 o 
  -5   6   0       21.95       22.01      1.59 o 
  -4   6   0      108.46      110.02      2.83 o 
  -3   6   0       10.78       13.67      1.09 o 
  -2   6   0       48.65       41.06      1.24 o 
  -1   6   0       20.05       20.54      0.94 o 
   0   6   0      638.00      659.95      8.74 o 
   1   6   0        0.03        0.13      0.62 o 
   2   6   0       42.68       37.59      2.01 o 
   3   6   0        0.01       -0.27      0.63 o 
   4   6   0        0.59        0.30      0.80 o 
   5   6   0       25.20       24.75      2.16 o 
 -11   7   0      137.10      139.58      4.28 o 
 -10   7   0       19.09       17.94      2.22 o 
  -9   7   0        8.42        6.76      1.15 o 
  -8   7   0       99.36       85.77      4.76 o 
  -7   7   0        2.49        1.61      0.70 o 
  -6   7   0       20.87       16.49      1.29 o 
  -5   7   0        0.04       -0.01      0.34 o 
  -4   7   0       39.37       37.94      2.08 o 
  -3   7   0        0.06       -0.01      0.37 o 
  -2   7   0       34.31       31.24      1.22 o 
  -1   7   0      584.51      568.03      7.10 o 
   0   7   0       43.53       37.57      1.92 o 
   1   7   0      335.16      337.85      6.00 o 
   2   7   0       52.34       54.86      2.58 o 
   3   7   0        8.19        7.77      1.35 o 
   4   7   0      290.88      356.40      7.33 o 
 -11   8   0       45.30       46.46      2.63 o 
 -10   8   0       49.70       49.97      4.02 o 
  -9   8   0        2.77        2.78      0.98 o 
  -8   8   0      787.88      796.61     42.01 o 
  -7   8   0      288.35      312.74     20.68 o 
  -6   8   0        4.01        2.80      0.79 o 
  -5   8   0       72.88       64.97      2.36 o 
  -4   8   0      468.91      468.29      9.32 o 
  -3   8   0      140.60      131.56      3.31 o 
  -2   8   0      366.31      376.85      5.85 o 
  -1   8   0      672.31      687.74      8.53 o 
   0   8   0        0.06        0.78      0.69 o 
   1   8   0       12.41       12.28      1.46 o 
   2   8   0        4.48        2.40      1.06 o 
   3   8   0       20.37       22.31      2.61 o 
 -11   9   0       66.56       74.45      3.34 o 
 -10   9   0       35.06       34.57      3.47 o 
  -9   9   0       96.31       76.15      3.11 o 
  -8   9   0        3.38        2.95      1.74 o 
  -7   9   0       63.74       57.31      3.91 o 
  -6   9   0      229.10      239.51      7.13 o 
  -5   9   0      552.65      589.47     10.00 o 
  -4   9   0      238.13      243.54      4.33 o 
  -3   9   0      218.61      206.82      6.40 o 
  -2   9   0       54.98       45.06      2.28 o 
  -1   9   0       66.62       54.74      5.34 o 
   0   9   0      164.01      155.77      4.44 o 
   1   9   0       77.05       70.31      4.08 o 
   2   9   0       31.25       27.72      2.22 o 
 -11  10   0      243.68      244.86      6.08 o 
 -10  10   0       26.46       23.58      2.19 o 
  -9  10   0        5.46        5.53      1.14 o 
  -8  10   0       48.81       40.84      2.48 o 
  -7  10   0      304.89      317.78      6.01 o 
  -6  10   0      560.57      620.33     14.86 o 
  -5  10   0       25.28       21.82      1.72 o 
  -4  10   0       43.53       31.12      1.89 o 
  -3  10   0       32.54       29.98      2.16 o 
  -2  10   0       16.76       15.37      1.92 o 
  -1  10   0        1.98        2.46      0.98 o 
   0  10   0        4.28        1.84      1.03 o 
   1  10   0        1.69        1.59      1.11 o 
 -10  11   0       33.28       39.67      2.56 o 
  -9  11   0       81.61       80.27      3.39 o 
  -8  11   0       65.96       73.54      3.14 o 
  -7  11   0      638.18      728.97      9.65 o 
  -6  11   0       63.41       63.74      3.99 o 
  -5  11   0       37.40       35.30      3.02 o 
  -4  11   0        0.10        0.06      0.84 o 
  -3  11   0      112.94      105.62      3.77 o 
  -2  11   0       99.45      101.12      6.67 o 
  -1  11   0        7.73        2.46      1.20 o 
  -9  12   0        0.79        1.43      1.24 o 
  -8  12   0       49.23       58.41      3.00 o 
  -7  12   0        0.00       -0.30      1.21 o 
  -6  12   0       29.54       23.13      2.75 o 
  -5  12   0       20.89       15.10      2.45 o 
  -4  12   0       25.12       29.32      2.90 o 
  -3  12   0      161.29      177.22      5.10 o 
   3 -12   1       82.80       86.22      3.67 o 
   4 -12   1        0.34        0.66      1.30 o 
   5 -12   1       56.01       53.80      4.02 o 
   6 -12   1        1.98        1.06      1.24 o 
   7 -12   1      265.18      296.32      9.15 o 
   8 -12   1       19.43       16.42      2.10 o 
   1 -11   1       22.35       19.44      2.07 o 
   2 -11   1       16.89       13.63      1.75 o 
   3 -11   1        0.29        0.07      0.85 o 
   4 -11   1        3.29        1.95      0.91 o 
   5 -11   1        7.80        6.73      1.75 o 
   6 -11   1       48.20       46.86      3.47 o 
   7 -11   1      163.37      185.52      6.91 o 
   8 -11   1       53.22       49.61      4.62 o 
   9 -11   1       15.21       16.37      1.85 o 
  10 -11   1       17.10       12.27      1.74 o 
  -1 -10   1        0.26        0.26      0.99 o 
   0 -10   1      194.54      224.96      5.68 o 
   1 -10   1        9.80        9.28      1.39 o 
   2 -10   1       21.83       16.75      1.95 o 
   3 -10   1       97.41       92.60      5.24 o 
   4 -10   1      151.68      147.94      3.87 o 
   5 -10   1      137.47      142.02      8.76 o 
   6 -10   1        0.69       -0.53      0.83 o 
   7 -10   1      303.92      321.59      6.05 o 
   8 -10   1       33.08       28.69      1.99 o 
   9 -10   1       82.56       73.24      3.09 o 
  10 -10   1       30.41       25.49      2.06 o 
  -2  -9   1        9.02        7.66      1.45 o 
  -1  -9   1        2.81        2.08      0.99 o 
   0  -9   1       30.98       28.82      3.03 o 
   1  -9   1       56.88       51.49      2.49 o 
   2  -9   1       17.73       10.41      1.46 o 
   3  -9   1      166.55      163.25      3.92 o 
   4  -9   1      510.18      523.88     12.93 o 
   5  -9   1      316.22      321.76      7.22 o 
   6  -9   1        1.25        0.96      0.70 o 
   7  -9   1      150.13      164.65      6.13 o 
   8  -9   1      538.78      532.58      7.71 o 
   9  -9   1       28.71       28.49      2.00 o 
  10  -9   1      103.71       99.98      3.64 o 
  11  -9   1       43.23       42.51      3.06 o 
  -4  -8   1       58.02       59.38      3.24 o 
  -3  -8   1        9.84       10.20      1.61 o 
  -2  -8   1       63.16       68.34      3.12 o 
  -1  -8   1       30.06       23.06      1.88 o 
   0  -8   1        3.81        5.24      1.01 o 
   1  -8   1        0.19        0.22      0.57 o 
   2  -8   1      283.84      278.25     13.42 o 
   3  -8   1      193.82      193.53      5.01 o 
   4  -8   1      182.21      180.86      4.53 o 
   5  -8   1        0.01       -0.04      0.39 o 
   6  -8   1       45.69       42.37      2.93 o 
   7  -8   1      240.76      238.11      4.81 o 
   8  -8   1        2.37        1.13      0.83 o 
   9  -8   1        0.04        0.25      0.81 o 
  10  -8   1        6.21        3.72      1.06 o 
  11  -8   1      187.63      196.03      5.21 o 
  -5  -7   1      153.72      186.77      6.67 o 
  -4  -7   1        5.16        2.43      1.13 o 
  -3  -7   1       45.64       49.99      2.69 o 
  -2  -7   1        4.02        3.09      0.90 o 
  -1  -7   1       84.60       70.46      2.66 o 
   0  -7   1      262.96      274.63     12.18 o 
   1  -7   1        2.28        1.13      0.61 o 
   2  -7   1       75.13       71.50      2.91 o 
   3  -7   1       13.78        9.24      0.94 o 
   4  -7   1      160.28      138.22      3.73 o 
   5  -7   1        0.06       -0.05      0.33 o 
   6  -7   1      253.79      247.64      6.79 o 
   7  -7   1       40.14       37.77      3.67 o 
   8  -7   1      141.95      139.99      7.34 o 
   9  -7   1       13.37        8.24      1.27 o 
  10  -7   1       82.03       80.27      5.34 o 
  11  -7   1        0.02       -0.75      0.89 o 
  -6  -6   1       99.22      109.63      4.14 o 
  -5  -6   1       10.51        9.05      1.44 o 
  -4  -6   1      137.02      148.11      4.23 o 
  -3  -6   1        1.46        1.37      0.74 o 
  -2  -6   1      564.93      607.81     12.02 o 
  -1  -6   1      850.55      893.25     11.49 o 
   0  -6   1       36.55       41.02      1.12 o 
   1  -6   1       35.50       38.47      1.90 o 
   2  -6   1        0.97        2.59      0.45 o 
   3  -6   1        4.21        3.73      0.49 o 
   4  -6   1       23.36       22.12      0.87 o 
   5  -6   1        7.92        2.46      0.37 o 
   6  -6   1       33.58       31.88      1.61 o 
   7  -6   1      159.44      157.91      4.44 o 
   8  -6   1        0.07        0.32      0.64 o 
   9  -6   1      189.84      198.42      4.53 o 
  10  -6   1       69.03       68.94      3.35 o 
  11  -6   1       10.62        6.74      1.36 o 
  -6  -5   1        0.62       -0.11      0.93 o 
  -5  -5   1       79.34       78.51      3.06 o 
  -4  -5   1        8.11        5.62      1.02 o 
  -3  -5   1       77.04       64.09      2.49 o 
  -2  -5   1      443.81      455.86      6.13 o 
  -1  -5   1       20.30       22.33      1.34 o 
   0  -5   1        0.65        3.03      0.75 o 
   1  -5   1      899.30     1107.27     18.54 o 
   2  -5   1        0.34        0.14      0.25 o 
   3  -5   1      394.23      397.51      3.45 o 
   4  -5   1       74.92       84.37      1.77 o 
   5  -5   1       36.94       38.61      1.59 o 
   6  -5   1      110.66      103.47      3.89 o 
   7  -5   1       42.48       30.41      1.68 o 
   8  -5   1        4.88        6.86      1.06 o 
   9  -5   1       79.77       75.70      3.25 o 
  10  -5   1       39.31       30.83      1.98 o 
  11  -5   1       22.83       23.35      1.90 o 
  -7  -4   1        1.06        0.84      0.87 o 
  -6  -4   1       25.62       20.77      2.14 o 
  -5  -4   1      128.08      124.38      3.57 o 
  -4  -4   1       12.62       11.25      1.27 o 
  -3  -4   1      572.59      548.09      6.63 o 
  -2  -4   1      155.75      125.19      3.09 o 
  -1  -4   1     2540.85     2738.15     51.33 o 
   0  -4   1     1757.15     1812.35     25.42 o 
   1  -4   1        3.35        4.58      0.39 o 
   2  -4   1      166.54      180.57      5.35 o 
   3  -4   1        0.17        0.06      0.19 o 
   4  -4   1       16.31       14.88      1.92 o 
   5  -4   1        0.68        0.46      0.35 o 
   6  -4   1        4.49        3.31      0.44 o 
   7  -4   1       26.32       14.57      1.18 o 
   8  -4   1      253.52      238.01     13.84 o 
   9  -4   1      182.79      174.16     15.38 o 
  10  -4   1        4.35        4.22      1.09 o 
  11  -4   1      108.25      114.49      3.92 o 
  -8  -3   1        2.78        0.58      0.93 o 
  -7  -3   1      116.29      116.24      3.86 o 
  -6  -3   1      580.85      581.80     11.67 o 
  -5  -3   1       21.04       20.24      1.43 o 
  -4  -3   1      116.44      114.75      4.02 o 
  -3  -3   1       22.32       15.73      1.01 o 
  -2  -3   1      230.25      254.12      4.70 o 
  -1  -3   1     1280.68     1219.14     14.19 o 
   0  -3   1     3324.98     3088.38     52.15 o 
   1  -3   1      529.14      556.74     10.42 o 
   2  -3   1      332.15      317.11      3.51 o 
   3  -3   1     1827.01     1955.50     28.58 o 
   4  -3   1     1866.80     1991.74     30.23 o 
   5  -3   1        2.21        2.01      0.48 o 
   6  -3   1      112.76      111.38      2.46 o 
   7  -3   1       30.38       17.48      0.93 o 
   8  -3   1       11.81       13.84      1.34 o 
   9  -3   1       51.96       49.50      5.03 o 
  10  -3   1       24.66       17.13      2.49 o 
  -9  -2   1       17.88       18.69      2.60 o 
  -8  -2   1        1.89        0.51      0.78 o 
  -7  -2   1      289.23      291.78      9.06 o 
  -6  -2   1       50.72       47.56      1.46 o 
  -5  -2   1      218.19      217.19      3.28 o 
  -4  -2   1     1124.23     1139.43      6.71 o 
  -3  -2   1       46.89       45.18      1.01 o 
  -2  -2   1      555.42      533.33      5.68 o 
  -1  -2   1     2217.68     2091.13     16.85 o 
   0  -2   1     4503.53     4230.14     32.43 o 
   1  -2   1      117.66      124.03      3.54 o 
   2  -2   1      691.95      674.77      8.00 o 
   3  -2   1     1481.12     1461.27     43.90 o 
   4  -2   1        1.97        1.20      0.29 o 
   5  -2   1       28.42       13.92      0.71 o 
   6  -2   1        0.03       -0.05      0.33 o 
   7  -2   1        3.82        1.16      0.41 o 
   8  -2   1        2.25       -0.39      0.61 o 
   9  -2   1        0.18       -0.64      0.72 o 
  10  -2   1       19.57       19.26      3.46 o 
  -9  -1   1       31.47       27.20      2.54 o 
  -8  -1   1       64.25       52.58      2.36 o 
  -7  -1   1      285.27      265.17      5.06 o 
  -6  -1   1       73.82       56.48      4.17 o 
  -5  -1   1      292.23      253.66      3.11 o 
  -4  -1   1      141.22      145.71      3.96 o 
  -3  -1   1       80.91       76.58      3.49 o 
  -2  -1   1      471.31      486.55      6.07 o 
  -1  -1   1      873.13      853.60     11.79 o 
   0  -1   1     2443.69     2312.09     39.09 o 
   1  -1   1      626.44      652.91      7.34 o 
   2  -1   1     9168.41     8485.63     30.38 o 
   3  -1   1     1693.49     1837.49      8.25 o 
   4  -1   1     2405.97     2694.30     11.67 o 
   5  -1   1       70.05       59.36      1.45 o 
   6  -1   1       71.64       59.67      1.57 o 
   7  -1   1      453.93      432.60     10.83 o 
   8  -1   1       13.56       12.25      3.23 o 
   9  -1   1       58.74       61.55     11.34 o 
  10  -1   1        5.99        5.92      2.23 o 
 -10   0   1        2.25        1.27      1.30 o 
  -9   0   1       19.67       14.10      2.17 o 
  -8   0   1       47.84       42.21      1.56 o 
  -7   0   1        4.52        1.62      0.53 o 
  -6   0   1      191.52      192.17      7.20 o 
  -5   0   1       95.93      115.40      1.97 o 
  -4   0   1      957.21     1068.86     17.20 o 
  -3   0   1     1714.96     1779.08     10.03 o 
  -2   0   1        4.84        9.19      0.69 o 
  -1   0   1     1758.96     1763.52     29.02 o 
   0   0   1      110.92      111.17      1.60 o 
   1   0   1     1168.83     1156.51     27.59 o 
   2   0   1      427.97      423.05      5.23 o 
   3   0   1      623.97      619.87      5.54 o 
   4   0   1     1520.47     1607.53     13.84 o 
   5   0   1      946.23      997.71      6.55 o 
   6   0   1      378.35      380.64      4.24 o 
   7   0   1        1.40        0.31      0.49 o 
   8   0   1       18.47       20.27      2.22 o 
   9   0   1       63.40       89.52      5.40 o 
 -10   1   1        4.32        7.07      2.08 o 
  -9   1   1       40.86       44.87      2.14 o 
  -8   1   1        1.21        0.50      0.62 o 
  -7   1   1      275.51      272.31      6.69 o 
  -6   1   1       49.58       43.19      1.29 o 
  -5   1   1       83.89       77.15      2.50 o 
  -4   1   1      254.20      245.54      9.52 o 
  -3   1   1     5123.49     5423.41     36.26 o 
  -2   1   1    13432.40    11402.21     96.06 o 
  -1   1   1      194.67      201.62      3.71 o 
   0   1   1      354.47      332.80      5.60 o 
   1   1   1     1126.95     1143.41     10.44 o 
   2   1   1       96.29      104.88      1.44 o 
   3   1   1       79.84       58.64      1.63 o 
   4   1   1       31.45       23.24      0.91 o 
   5   1   1      310.12      302.74      9.93 o 
   6   1   1      204.95      190.41      3.53 o 
   7   1   1       72.48       64.61      1.97 o 
   8   1   1      181.10      181.04      4.77 o 
   9   1   1        7.51        2.75      1.48 o 
 -11   2   1       10.59       11.22      2.60 o 
 -10   2   1       50.60       59.33      2.70 o 
  -9   2   1        1.62        0.57      0.71 o 
  -8   2   1        7.49        5.52      0.91 o 
  -7   2   1        0.01        0.10      0.36 o 
  -6   2   1       31.51       19.44      0.86 o 
  -5   2   1       19.71       16.12      4.31 o 
  -4   2   1     2509.42     2898.92     17.38 o 
  -3   2   1     6792.95     6506.83     67.26 o 
  -2   2   1      251.22      252.08      6.33 o 
  -1   2   1        8.00       15.45      0.46 o 
   0   2   1      614.12      621.40      3.62 o 
   1   2   1     1830.75     2031.25     27.08 o 
   2   2   1      878.26      911.88     12.57 o 
   3   2   1      258.59      239.94      2.73 o 
   4   2   1      180.61      169.48      5.18 o 
   5   2   1      327.45      304.33     12.14 o 
   6   2   1       38.16       32.26      1.83 o 
   7   2   1      129.76      133.37      6.67 o 
   8   2   1       11.51        7.31      1.40 o 
 -11   3   1      118.82      131.13      4.10 o 
 -10   3   1       31.73       23.15      1.77 o 
  -9   3   1       10.56       13.91      1.42 o 
  -8   3   1       91.06      101.17      2.94 o 
  -7   3   1      172.79      182.46      3.71 o 
  -6   3   1      499.39      559.22      4.09 o 
  -5   3   1      128.20      140.88      9.30 o 
  -4   3   1      691.75      777.39     18.73 o 
  -3   3   1      345.25      353.61     18.37 o 
  -2   3   1      124.27      131.84      1.98 o 
  -1   3   1        2.63        1.77      0.50 o 
   0   3   1      681.18      703.91      4.46 o 
   1   3   1      889.02      955.87     15.03 o 
   2   3   1      705.41      718.94     14.49 o 
   3   3   1      120.96       98.51      2.81 o 
   4   3   1      508.87      531.39      7.48 o 
   5   3   1       23.75       21.33      1.55 o 
   6   3   1      163.16      158.57     12.30 o 
   7   3   1       39.01       34.91      2.25 o 
 -11   4   1        0.98        0.64      0.89 o 
 -10   4   1       23.77       24.57      1.79 o 
  -9   4   1        3.98        6.66      2.22 o 
  -8   4   1      178.10      191.00      4.07 o 
  -7   4   1      345.77      361.44      7.43 o 
  -6   4   1      175.77      161.66      3.32 o 
  -5   4   1      488.13      627.66      6.32 o 
  -4   4   1        0.03        0.17      0.20 o 
  -3   4   1        1.25        1.43      0.39 o 
  -2   4   1      148.99      132.71      6.29 o 
  -1   4   1      385.01      407.86      4.96 o 
   0   4   1       21.25       16.45      0.72 o 
   1   4   1      560.44      639.97     12.73 o 
   2   4   1        8.76        4.21      0.49 o 
   3   4   1      753.33      773.32      8.36 o 
   4   4   1      762.16      809.01     11.75 o 
   5   4   1       14.44       11.79      1.44 o 
   6   4   1       96.62      104.07      3.66 o 
   7   4   1        0.08       -1.14      1.06 o 
 -11   5   1        0.24       -0.27      0.78 o 
 -10   5   1       34.41       23.09      1.77 o 
  -9   5   1       31.68       29.14      1.81 o 
  -8   5   1      797.37      830.29      8.94 o 
  -7   5   1        0.22       -0.43      0.53 o 
  -6   5   1        0.06        0.02      0.50 o 
  -5   5   1       26.50       26.05      3.03 o 
  -4   5   1       28.65       33.29      1.28 o 
  -3   5   1       33.34       33.49      1.02 o 
  -2   5   1      232.69      249.42      5.90 o 
  -1   5   1       61.15       63.23      1.78 o 
   0   5   1      364.50      386.40      4.37 o 
   1   5   1      106.55       99.61      1.92 o 
   2   5   1      156.79      151.99      3.64 o 
   3   5   1       16.59       11.16      1.28 o 
   4   5   1        0.41       -0.02      0.82 o 
   5   5   1       49.81       56.10      4.54 o 
   6   5   1       27.53       25.43      4.59 o 
 -11   6   1      145.87      154.65      4.42 o 
 -10   6   1       26.64       19.94      1.69 o 
  -9   6   1       12.29       11.64      1.42 o 
  -8   6   1      320.29      313.33     17.33 o 
  -7   6   1      182.91      171.56      3.82 o 
  -6   6   1        8.57        9.36      1.06 o 
  -5   6   1      173.22      180.98      5.07 o 
  -4   6   1        2.29        0.75      0.35 o 
  -3   6   1      172.89      160.24      3.75 o 
  -2   6   1       15.26        6.13      0.62 o 
  -1   6   1        0.40        0.69      0.41 o 
   0   6   1      360.72      385.83      4.03 o 
   1   6   1       27.47       19.91      1.72 o 
   2   6   1       24.35       18.94      1.56 o 
   3   6   1        1.26        0.67      0.74 o 
   4   6   1      348.69      392.60      7.20 o 
   5   6   1      107.19      117.76      4.20 o 
 -11   7   1        0.98        0.46      0.98 o 
 -10   7   1       40.93       46.97      3.44 o 
  -9   7   1       36.48       37.72      2.10 o 
  -8   7   1      556.02      571.97     30.16 o 
  -7   7   1      529.94      548.14     22.46 o 
  -6   7   1       29.96       26.31      1.90 o 
  -5   7   1        0.91       -0.19      0.37 o 
  -4   7   1        4.28        1.08      0.44 o 
  -3   7   1        2.62        1.59      0.48 o 
  -2   7   1        1.25        1.16      0.47 o 
  -1   7   1        2.70        0.68      0.47 o 
   0   7   1      117.87      128.14      3.53 o 
   1   7   1       55.73       43.89      3.71 o 
   2   7   1        9.71        4.55      1.09 o 
   3   7   1        8.10        4.73      1.12 o 
   4   7   1       96.47      109.49      4.16 o 
 -11   8   1      193.01      209.48     14.07 o 
 -10   8   1       46.31       46.64      3.14 o 
  -9   8   1       49.28       37.82      5.98 o 
  -8   8   1       29.55       17.68      1.59 o 
  -7   8   1       22.49       16.81      1.50 o 
  -6   8   1        1.27        0.64      0.63 o 
  -5   8   1        0.72        0.18      0.40 o 
  -4   8   1       80.09       73.79      2.07 o 
  -3   8   1      575.33      587.69     12.39 o 
  -2   8   1      197.13      183.52      4.12 o 
  -1   8   1        4.04        2.39      0.80 o 
   0   8   1       12.71       17.14      1.58 o 
   1   8   1       11.64       10.30      1.41 o 
   2   8   1       43.49       45.31      2.56 o 
   3   8   1       17.22       21.57      2.09 o 
 -11   9   1       73.25       80.83      7.32 o 
 -10   9   1       41.68       39.18      2.40 o 
  -9   9   1       88.91       95.70      5.15 o 
  -8   9   1      216.20      200.50      8.38 o 
  -7   9   1      500.97      521.24      7.55 o 
  -6   9   1        0.02        0.02      0.64 o 
  -5   9   1       14.60       10.35      1.00 o 
  -4   9   1      578.90      589.47     13.25 o 
  -3   9   1      383.87      376.45      8.91 o 
  -2   9   1        1.03       -0.40      0.59 o 
  -1   9   1       42.91       41.51      2.24 o 
   0   9   1        3.09        1.66      0.88 o 
   1   9   1        6.82        6.13      1.60 o 
   2   9   1        2.08        0.47      1.06 o 
 -11  10   1       26.96       19.62      2.10 o 
 -10  10   1       78.39       72.61      3.30 o 
  -9  10   1      141.21      136.27      4.17 o 
  -8  10   1       22.64       20.60      1.90 o 
  -7  10   1      317.60      339.51      6.26 o 
  -6  10   1        1.09        0.47      0.73 o 
  -5  10   1      329.48      359.42     12.02 o 
  -4  10   1      149.32      129.81      3.69 o 
  -3  10   1       77.04       63.99      2.72 o 
  -2  10   1       45.85       41.96      2.40 o 
  -1  10   1        0.28        0.44      0.89 o 
   0  10   1      201.76      235.70      5.83 o 
 -10  11   1       37.61       35.95      2.48 o 
  -9  11   1        0.73        1.33      1.06 o 
  -8  11   1      185.37      197.72      5.08 o 
  -7  11   1      148.46      152.20      4.40 o 
  -6  11   1       84.87       87.26      4.65 o 
  -5  11   1       72.14       65.79      3.96 o 
  -4  11   1        4.25        1.57      1.07 o 
  -3  11   1       18.41       16.03      1.80 o 
  -2  11   1        0.10        0.27      0.95 o 
  -9  12   1      428.01      519.49      8.93 o 
  -8  12   1       24.04       17.17      1.97 o 
  -7  12   1        3.52        5.80      1.78 o 
  -6  12   1       50.75       45.41      3.59 o 
  -5  12   1       20.66       17.00      2.60 o 
  -4  12   1       91.69       94.44      5.13 o 
   3 -12   2       54.24       53.80      2.92 o 
   4 -12   2       24.16       24.82      2.87 o 
   5 -12   2        0.08        0.39      1.36 o 
   6 -12   2        8.21        5.92      1.81 o 
   7 -12   2       32.50       30.71      3.14 o 
   8 -12   2        1.68        1.27      1.09 o 
   0 -11   2       21.88       12.55      1.80 o 
   1 -11   2       18.03       16.37      1.97 o 
   2 -11   2       36.34       38.15      2.39 o 
   3 -11   2       19.12       14.34      1.66 o 
   4 -11   2       19.45       12.98      1.54 o 
   5 -11   2      108.19      102.96      5.01 o 
   6 -11   2       14.46        9.63      2.05 o 
   7 -11   2      132.90      134.54      4.01 o 
   8 -11   2       51.52       49.86      2.60 o 
   9 -11   2        7.72        5.73      1.28 o 
  -1 -10   2       22.26       23.00      2.22 o 
   0 -10   2       38.91       42.83      4.57 o 
   1 -10   2        2.68        2.38      0.93 o 
   2 -10   2       15.79       15.79      1.60 o 
   3 -10   2        0.96        0.10      0.76 o 
   4 -10   2       21.64       17.05      1.48 o 
   5 -10   2       46.55       43.98      2.23 o 
   6 -10   2      139.84      140.53      3.84 o 
   7 -10   2      190.58      206.84      4.83 o 
   8 -10   2       16.91       14.40      1.78 o 
   9 -10   2        1.30        2.45      0.96 o 
  10 -10   2       33.74       31.50      2.23 o 
  -3  -9   2       36.39       40.41      2.76 o 
  -2  -9   2       35.17       35.10      2.99 o 
  -1  -9   2        2.73        0.53      0.91 o 
   0  -9   2       85.73       74.02      3.05 o 
   1  -9   2      188.66      179.28      5.99 o 
   2  -9   2       33.95       27.83      2.75 o 
   3  -9   2      197.74      192.01      8.39 o 
   4  -9   2       33.92       29.40      1.33 o 
   5  -9   2      196.88      186.40      3.01 o 
   6  -9   2      317.76      349.87      5.82 o 
   7  -9   2        1.51        0.94      0.74 o 
   8  -9   2       12.68       13.06      1.48 o 
   9  -9   2      162.73      161.29      7.73 o 
  10  -9   2        0.05        0.12      0.96 o 
  -4  -8   2       35.31       28.20      2.57 o 
  -3  -8   2       80.07       81.81      3.44 o 
  -2  -8   2       51.27       45.35      2.53 o 
  -1  -8   2       98.72      101.53      4.24 o 
   0  -8   2      166.82      157.55      4.03 o 
   1  -8   2      187.26      167.91      3.96 o 
   2  -8   2      270.51      262.05      6.61 o 
   3  -8   2      294.28      298.30      3.69 o 
   4  -8   2        7.14        6.40      1.20 o 
   5  -8   2        2.64        1.96      0.58 o 
   6  -8   2       14.33       13.55      1.33 o 
   7  -8   2        2.03        1.67      0.75 o 
   8  -8   2      123.01      124.37      5.36 o 
   9  -8   2        9.53        8.27      1.42 o 
  10  -8   2       34.72       33.39      2.55 o 
  -5  -7   2        0.01        0.17      1.15 o 
  -4  -7   2        7.08        8.09      1.41 o 
  -3  -7   2       30.09       27.85      1.98 o 
  -2  -7   2       28.42       26.56      2.28 o 
  -1  -7   2      113.00      114.87      3.39 o 
   0  -7   2      716.13      774.59      8.55 o 
   1  -7   2      293.98      275.81      5.25 o 
   2  -7   2      258.31      260.35      3.96 o 
   3  -7   2      279.00      296.74      5.14 o 
   4  -7   2        7.83        4.71      0.57 o 
   5  -7   2      201.64      194.46      2.89 o 
   6  -7   2       52.53       46.11      2.14 o 
   7  -7   2       73.76       63.35      2.43 o 
   8  -7   2        2.64        1.28      0.80 o 
   9  -7   2      133.33      136.36      9.07 o 
  10  -7   2        0.84        0.96      0.83 o 
  11  -7   2       10.53        9.18      1.51 o 
  -6  -6   2       25.20       23.33      2.37 o 
  -5  -6   2       69.06       69.78      3.12 o 
  -4  -6   2      163.93      153.39      4.92 o 
  -3  -6   2       16.98       13.49      1.45 o 
  -2  -6   2      134.15      135.45      3.61 o 
  -1  -6   2       51.56       37.92      1.86 o 
   0  -6   2      190.14      185.56     12.44 o 
   1  -6   2      171.21      170.72      2.27 o 
   2  -6   2        9.79        7.91      0.60 o 
   3  -6   2       17.47       19.32      0.83 o 
   4  -6   2      576.89      589.25     13.07 o 
   5  -6   2      225.96      226.43      2.59 o 
   6  -6   2      216.63      213.62      8.83 o 
   7  -6   2      111.24       87.28      5.36 o 
   8  -6   2       57.78       58.64      2.38 o 
   9  -6   2       13.93        9.52      1.32 o 
  10  -6   2       16.76       18.16      1.69 o 
  11  -6   2      168.03      172.79      8.48 o 
  -7  -5   2       45.94       44.55      2.70 o 
  -6  -5   2       32.20       31.45      2.15 o 
  -5  -5   2       14.87       10.21      1.38 o 
  -4  -5   2     1758.00     1862.70     15.09 o 
  -3  -5   2        6.94        5.22      0.95 o 
  -2  -5   2        0.07       -0.10      0.47 o 
  -1  -5   2      949.67      970.97      9.59 o 
   0  -5   2     1099.67     1009.94     11.11 o 
   1  -5   2        1.61        0.81      0.70 o 
   2  -5   2        2.34        0.46      0.48 o 
   3  -5   2        1.17        0.39      0.27 o 
   4  -5   2      269.81      277.83      6.16 o 
   5  -5   2      595.13      584.28     10.15 o 
   6  -5   2       67.44       64.59      5.64 o 
   7  -5   2      344.10      354.42      5.42 o 
   8  -5   2        6.15        7.82      1.08 o 
   9  -5   2       16.69       14.76      1.43 o 
  10  -5   2        9.06        6.24      1.28 o 
  -8  -4   2       15.26       13.11      1.76 o 
  -7  -4   2       63.70       68.63      3.00 o 
  -6  -4   2       21.09       14.13      1.54 o 
  -5  -4   2      117.94      110.84      3.30 o 
  -4  -4   2      552.22      542.37      6.94 o 
  -3  -4   2       14.94        7.97      0.94 o 
  -2  -4   2      116.87      130.33      2.86 o 
  -1  -4   2      210.91      280.28      6.04 o 
   0  -4   2     1213.69     1280.15     12.18 o 
   1  -4   2       12.92       12.01      0.75 o 
   2  -4   2      496.55      471.57     11.97 o 
   3  -4   2        4.71        2.98      0.34 o 
   4  -4   2     1040.56     1103.32     24.69 o 
   5  -4   2        0.05        0.11      0.44 o 
   6  -4   2       84.54       84.43      2.50 o 
   7  -4   2       66.12       47.37      1.99 o 
   8  -4   2      111.23       92.09      6.55 o 
   9  -4   2        9.16        7.43      1.15 o 
  10  -4   2        6.46        3.08      1.08 o 
  -8  -3   2        9.94        7.07      1.35 o 
  -7  -3   2       95.12       89.01      3.10 o 
  -6  -3   2       30.31       24.30      1.64 o 
  -5  -3   2      493.55      514.41      6.72 o 
  -4  -3   2      998.82      979.01      9.15 o 
  -3  -3   2        1.06       -0.12      0.38 o 
  -2  -3   2        2.39        0.07      0.31 o 
  -1  -3   2       86.90       78.28      8.59 o 
   0  -3   2     3376.00     3300.26     13.45 o 
   1  -3   2      137.25      124.96      1.85 o 
   2  -3   2       44.63       39.63      0.84 o 
   3  -3   2       20.00       11.46      0.84 o 
   4  -3   2       43.62       45.62      1.06 o 
   5  -3   2       41.81       32.17      1.00 o 
   6  -3   2       47.83       49.39      1.35 o 
   7  -3   2       42.64       41.81      1.40 o 
   8  -3   2        1.36        2.58      0.80 o 
   9  -3   2        0.93        0.34      0.72 o 
  10  -3   2       40.86       37.99      2.24 o 
  -9  -2   2      173.64      156.25      6.04 o 
  -8  -2   2       41.41       39.66      2.19 o 
  -7  -2   2        4.33        1.27      1.21 o 
  -6  -2   2       40.86       32.89      1.34 o 
  -5  -2   2      122.21      101.08      2.32 o 
  -4  -2   2        2.82        0.74      0.30 o 
  -3  -2   2        0.28        0.22      0.20 o 
  -2  -2   2      283.24      296.97      4.75 o 
  -1  -2   2       14.33        8.32      0.32 o 
   0  -2   2    11250.13    10263.22     36.96 o 
   1  -2   2     4470.92     4276.82     23.97 o 
   2  -2   2       87.13       72.14      1.07 o 
   3  -2   2      372.18      405.93      3.61 o 
   4  -2   2      632.13      715.16     16.13 o 
   5  -2   2      186.06      167.92      2.36 o 
   6  -2   2        3.97        5.86      0.65 o 
   7  -2   2       37.74       24.05      1.15 o 
   8  -2   2      133.84      127.27      3.39 o 
   9  -2   2      174.12      179.49      4.39 o 
  10  -2   2       26.70       21.02      3.25 o 
  -9  -1   2      146.55      139.13      5.53 o 
  -8  -1   2       32.02       22.49      1.58 o 
  -7  -1   2      179.56      149.89      2.66 o 
  -6  -1   2      148.63      126.35      2.26 o 
  -5  -1   2       96.31       98.30      1.81 o 
  -4  -1   2       14.06        6.49      0.52 o 
  -3  -1   2       52.51       63.65      1.17 o 
  -2  -1   2       68.76       53.94      1.21 o 
  -1  -1   2       57.64       70.71      5.18 o 
   0  -1   2      219.70      208.42      5.59 o 
   1  -1   2      316.09      309.87      6.26 o 
   2  -1   2        0.86        0.36      0.28 o 
   3  -1   2        1.58        0.25      0.20 o 
   4  -1   2      117.69       92.30      4.99 o 
   5  -1   2        1.38        1.93      0.42 o 
   6  -1   2      188.74      200.55      3.92 o 
   7  -1   2      186.59      183.97      3.14 o 
   8  -1   2        4.86        7.08      3.00 o 
   9  -1   2        0.58       -0.56      0.95 o 
 -10   0   2       81.02       66.43      4.05 o 
  -9   0   2      101.26       88.92      4.29 o 
  -8   0   2       11.15        9.05      0.92 o 
  -7   0   2       43.97       38.74      1.39 o 
  -6   0   2        3.29        2.53      0.48 o 
  -5   0   2      149.86      137.24      3.74 o 
  -4   0   2      120.91      116.00      1.94 o 
  -3   0   2      362.57      381.12      3.17 o 
  -2   0   2        5.39        6.94      0.34 o 
  -1   0   2       25.46       23.76      0.91 o 
   0   0   2    17234.05    13019.49     56.33 o 
   1   0   2     2915.22     2761.45     44.99 o 
   2   0   2      184.69      154.38      4.47 o 
   3   0   2       36.18       28.35      0.87 o 
   4   0   2      198.43      180.92      2.43 o 
   5   0   2      267.74      266.37      3.28 o 
   6   0   2      125.79      112.25      2.28 o 
   7   0   2       26.36       19.58      1.04 o 
   8   0   2       32.31       29.82      5.16 o 
   9   0   2       19.85       18.99      3.14 o 
 -10   1   2       67.25       85.81      4.98 o 
  -9   1   2        4.09        2.50      0.89 o 
  -8   1   2      179.14      195.59      4.05 o 
  -7   1   2        0.28       -0.37      0.35 o 
  -6   1   2       81.12       81.04      1.73 o 
  -5   1   2      539.44      597.11      6.45 o 
  -4   1   2      178.38      211.38      2.83 o 
  -3   1   2       32.56       23.76      2.13 o 
  -2   1   2     1742.45     1874.48      9.97 o 
  -1   1   2     1729.25     1675.42     33.09 o 
   0   1   2      349.92      314.29      2.86 o 
   1   1   2      163.27      138.39      1.53 o 
   2   1   2        8.60        2.10      0.31 o 
   3   1   2     1109.63     1202.79     13.63 o 
   4   1   2      542.49      559.72     16.16 o 
   5   1   2      156.26      144.21      2.53 o 
   6   1   2        1.13        0.43      0.47 o 
   7   1   2      163.82      161.88     10.31 o 
   8   1   2        0.98       -0.08      0.87 o 
 -11   2   2       18.45       17.63      1.88 o 
 -10   2   2       16.38       15.30      1.62 o 
  -9   2   2       21.71       21.15      1.52 o 
  -8   2   2       36.74       26.80      1.57 o 
  -7   2   2       37.43       35.69      1.45 o 
  -6   2   2       52.83       51.12      1.26 o 
  -5   2   2      643.25      768.37     28.06 o 
  -4   2   2     1669.21     1820.07     11.07 o 
  -3   2   2      244.35      266.73      4.05 o 
  -2   2   2      424.31      381.89      8.68 o 
  -1   2   2      330.19      292.43      5.22 o 
   0   2   2     1075.38     1080.42     16.76 o 
   1   2   2      115.79      135.46      1.75 o 
   2   2   2      507.70      546.06     10.13 o 
   3   2   2      581.32      564.56      6.22 o 
   4   2   2      363.09      344.28      3.78 o 
   5   2   2        0.07       -0.06      0.39 o 
   6   2   2      145.24      154.62      7.52 o 
   7   2   2        0.05       -0.06      0.88 o 
 -11   3   2       39.48       37.48      2.33 o 
 -10   3   2       89.89       98.08      3.29 o 
  -9   3   2       16.72       11.46      1.31 o 
  -8   3   2     1325.64     1378.52     21.01 o 
  -7   3   2      328.07      326.51     10.30 o 
  -6   3   2     1142.75     1303.87     23.25 o 
  -5   3   2     1951.02     2132.20     13.19 o 
  -4   3   2       24.80       29.24      2.37 o 
  -3   3   2       42.33       49.57      1.43 o 
  -2   3   2       13.50        6.01      0.38 o 
  -1   3   2      267.94      265.82      4.41 o 
   0   3   2      205.92      185.58      2.15 o 
   1   3   2        0.19       -0.21      0.22 o 
   2   3   2       27.25       24.47      0.96 o 
   3   3   2      142.55      145.77      3.27 o 
   4   3   2        8.01        5.60      0.71 o 
   5   3   2      247.46      252.09      5.83 o 
   6   3   2       94.64       93.33      7.46 o 
   7   3   2        2.40        1.87      1.06 o 
 -11   4   2        6.54        5.72      1.28 o 
 -10   4   2       72.45       71.25      2.86 o 
  -9   4   2      248.63      272.67      5.22 o 
  -8   4   2       21.62       22.81      1.57 o 
  -7   4   2      775.80      841.77     18.21 o 
  -6   4   2      806.39      903.19     48.04 o 
  -5   4   2       28.24       28.26      2.25 o 
  -4   4   2      136.67      129.40      5.24 o 
  -3   4   2       41.01       42.47      1.04 o 
  -2   4   2      351.64      384.29      3.32 o 
  -1   4   2     1521.21     1675.02      8.42 o 
   0   4   2     2190.23     2358.95     20.02 o 
   1   4   2      131.27      146.25      2.25 o 
   2   4   2      388.82      393.41      9.89 o 
   3   4   2       11.49        6.56      0.76 o 
   4   4   2      159.90      163.89      4.08 o 
   5   4   2       73.92       79.20      3.05 o 
   6   4   2        1.19        0.91      1.00 o 
 -12   5   2       94.23      106.73      6.20 o 
 -11   5   2       83.81       97.48      3.57 o 
 -10   5   2      120.73      113.90      3.67 o 
  -9   5   2        5.70        4.43      1.18 o 
  -8   5   2     1106.27     1163.95     10.99 o 
  -7   5   2      317.50      323.85     14.46 o 
  -6   5   2        0.18        0.46      0.47 o 
  -5   5   2       15.39       12.56      1.18 o 
  -4   5   2       11.73       11.29      0.66 o 
  -3   5   2      330.44      346.70      3.40 o 
  -2   5   2       72.88       70.41      1.54 o 
  -1   5   2      325.80      305.64      3.73 o 
   0   5   2       99.10      115.32      2.43 o 
   1   5   2        9.25        8.98      0.76 o 
   2   5   2       96.06       95.76      6.40 o 
   3   5   2       10.61        7.64      1.20 o 
   4   5   2      362.69      421.66      7.12 o 
   5   5   2       58.98       55.80      3.49 o 
 -12   6   2        5.32        5.89      1.44 o 
 -11   6   2      156.85      149.62      8.23 o 
 -10   6   2      473.91      467.09     14.75 o 
  -9   6   2        0.09        0.27      0.76 o 
  -8   6   2      217.50      222.65     10.99 o 
  -7   6   2      684.38      688.94     26.99 o 
  -6   6   2        1.75        1.52      0.65 o 
  -5   6   2       34.37       31.26      2.31 o 
  -4   6   2      330.20      329.24     11.44 o 
  -3   6   2      357.65      326.14      4.34 o 
  -2   6   2      294.52      290.25      4.03 o 
  -1   6   2       42.20       35.76      1.26 o 
   0   6   2      398.84      415.41      8.50 o 
   1   6   2       16.74       15.26      1.37 o 
   2   6   2        0.18       -0.34      0.69 o 
   3   6   2        0.38        0.85      0.85 o 
   4   6   2        3.12        3.70      1.18 o 
 -12   7   2        0.84       -0.25      1.06 o 
 -11   7   2      226.96      233.90      5.60 o 
 -10   7   2        0.53        0.31      0.88 o 
  -9   7   2        0.06       -0.32      0.68 o 
  -8   7   2        7.89        6.62      1.51 o 
  -7   7   2       30.31       25.04      1.69 o 
  -6   7   2      105.30      119.67      8.59 o 
  -5   7   2      592.63      588.47      5.23 o 
  -4   7   2        9.32        5.03      0.66 o 
  -3   7   2       87.01       86.74      2.06 o 
  -2   7   2       39.02       33.07      1.34 o 
  -1   7   2      223.99      205.99      3.22 o 
   0   7   2       43.66       35.73      1.92 o 
   1   7   2      135.44      136.78      3.86 o 
   2   7   2        5.77        4.27      1.14 o 
   3   7   2        0.87        1.13      1.04 o 
 -12   8   2       96.61      107.39      4.00 o 
 -11   8   2       93.61       95.39      4.92 o 
 -10   8   2       10.20        6.65      1.21 o 
  -9   8   2       21.19       22.93      1.89 o 
  -8   8   2       54.38       51.43      4.63 o 
  -7   8   2      256.65      273.81      5.27 o 
  -6   8   2      184.50      175.80      4.03 o 
  -5   8   2       41.11       35.42      1.93 o 
  -4   8   2      296.14      302.70     14.53 o 
  -3   8   2       57.11       43.74      1.61 o 
  -2   8   2      193.93      191.45      7.26 o 
  -1   8   2       70.41       47.78      3.25 o 
   0   8   2       20.88       18.07      1.63 o 
   1   8   2        2.54        1.89      0.92 o 
   2   8   2       73.82       80.93      3.45 o 
 -11   9   2        0.67       -0.67      0.93 o 
 -10   9   2       53.50       62.94      3.53 o 
  -9   9   2        6.24        2.34      1.06 o 
  -8   9   2       82.47       78.84      3.08 o 
  -7   9   2       76.69       75.62      5.04 o 
  -6   9   2       64.05       61.83      3.64 o 
  -5   9   2      527.17      535.04      5.65 o 
  -4   9   2       15.23        9.67      1.00 o 
  -3   9   2      148.16      137.07      3.70 o 
  -2   9   2        6.87        6.55      1.15 o 
  -1   9   2       14.48        9.74      1.40 o 
   0   9   2       41.07       29.71      2.07 o 
   1   9   2       55.23       56.86      3.01 o 
 -11  10   2       51.34       43.93      3.80 o 
 -10  10   2        3.02        2.75      1.20 o 
  -9  10   2       24.29       23.09      1.97 o 
  -8  10   2       37.86       37.10      2.24 o 
  -7  10   2       30.04       27.90      1.95 o 
  -6  10   2      648.91      674.01     12.73 o 
  -5  10   2       29.04       21.28      1.68 o 
  -4  10   2       10.16        9.72      1.31 o 
  -3  10   2       88.68       93.93      3.33 o 
  -2  10   2        9.14        5.59      1.21 o 
  -1  10   2       46.31       52.48      2.79 o 
   0  10   2        9.49        9.33      1.62 o 
 -10  11   2       21.43       24.18      2.21 o 
  -9  11   2        9.58        7.59      1.89 o 
  -8  11   2        2.05        2.01      1.04 o 
  -7  11   2      407.71      448.86      7.54 o 
  -6  11   2       16.16       10.39      1.99 o 
  -5  11   2        5.82        3.05      1.33 o 
  -4  11   2       31.39       26.42      1.96 o 
  -3  11   2       26.93       24.37      3.53 o 
  -2  11   2      168.99      186.37      5.18 o 
  -8  12   2      198.26      231.36      7.02 o 
  -7  12   2       90.67       94.38      5.04 o 
  -6  12   2        0.11       -0.39      1.18 o 
  -5  12   2        0.13       -0.15      1.18 o 
   2 -12   3        1.18        1.50      1.14 o 
   3 -12   3       27.32       24.71      2.31 o 
   4 -12   3        1.63        0.66      1.36 o 
   5 -12   3        3.51        4.29      1.66 o 
   6 -12   3       32.36       29.80      3.08 o 
   7 -12   3      142.25      148.73      6.49 o 
   8 -12   3        0.29       -0.27      0.94 o 
   0 -11   3        0.27       -0.17      0.98 o 
   1 -11   3       20.34       16.62      3.47 o 
   2 -11   3       52.72       51.62      3.76 o 
   3 -11   3        0.98        0.18      0.78 o 
   4 -11   3       11.27        7.46      1.27 o 
   5 -11   3       50.06       43.54      3.38 o 
   6 -11   3       24.74       22.61      2.54 o 
   7 -11   3        0.66       -0.08      0.85 o 
   8 -11   3       11.65       11.46      1.66 o 
   9 -11   3        0.37       -0.31      0.91 o 
  -2 -10   3       58.61       61.69      3.35 o 
  -1 -10   3       21.66       22.03      2.10 o 
   0 -10   3       23.21       31.29      2.58 o 
   1 -10   3        0.07        0.46      0.80 o 
   2 -10   3        5.11        2.11      0.80 o 
   3 -10   3      149.52      141.36      3.84 o 
   4 -10   3        8.21        6.22      1.49 o 
   5 -10   3       57.35       50.44      2.25 o 
   6 -10   3        2.94        2.61      0.86 o 
   7 -10   3       32.70       29.75      1.91 o 
   8 -10   3        0.06        0.36      0.79 o 
   9 -10   3        0.72        1.41      0.99 o 
  -3  -9   3       12.74       10.20      1.72 o 
  -2  -9   3       57.45       65.21      3.18 o 
  -1  -9   3      197.79      208.71      5.29 o 
   0  -9   3      121.83      120.84      3.84 o 
   1  -9   3        9.62        4.92      1.42 o 
   2  -9   3      395.66      369.00      6.03 o 
   3  -9   3        6.30        2.16      1.40 o 
   4  -9   3      462.80      470.63     11.73 o 
   5  -9   3      479.94      505.07      6.66 o 
   6  -9   3        3.00        1.98      0.72 o 
   7  -9   3        7.15        6.77      1.10 o 
   8  -9   3        8.26        5.73      1.11 o 
   9  -9   3       45.44       42.14      2.37 o 
  10  -9   3       67.38       67.00      3.02 o 
  -4  -8   3        0.38       -0.71      0.89 o 
  -3  -8   3        1.22        1.05      0.94 o 
  -2  -8   3        6.64        5.66      1.23 o 
  -1  -8   3      432.28      451.62      7.25 o 
   0  -8   3      602.42      591.79      7.89 o 
   1  -8   3      125.27      122.43      3.34 o 
   2  -8   3      102.01       99.90      5.03 o 
   3  -8   3      193.57      183.99      2.83 o 
   4  -8   3      516.06      543.68      5.03 o 
   5  -8   3        3.13        2.24      0.51 o 
   6  -8   3       29.72       26.23      2.02 o 
   7  -8   3      246.17      229.52      4.63 o 
   8  -8   3        5.71        2.54      0.90 o 
   9  -8   3       81.44       72.34      2.90 o 
  10  -8   3        1.28        0.19      0.88 o 
  -5  -7   3      158.74      177.31      5.15 o 
  -4  -7   3      221.12      218.35      5.38 o 
  -3  -7   3        0.25       -0.02      0.71 o 
  -2  -7   3      112.02      104.60      3.40 o 
  -1  -7   3        1.60        0.63      0.65 o 
   0  -7   3      221.13      215.54      4.30 o 
   1  -7   3       18.23       12.11      2.61 o 
   2  -7   3       42.54       40.87      1.25 o 
   3  -7   3      135.17      133.31      2.24 o 
   4  -7   3       19.71       15.97      0.85 o 
   5  -7   3       30.77       21.22      0.94 o 
   6  -7   3      217.00      208.76      4.09 o 
   7  -7   3        5.52        5.82      1.02 o 
   8  -7   3        0.45        0.39      0.64 o 
   9  -7   3        8.50        8.61      1.32 o 
  10  -7   3       88.16       86.14      3.25 o 
  -6  -6   3        8.42       10.31      1.61 o 
  -5  -6   3      102.10      100.19      3.59 o 
  -4  -6   3       15.96        9.49      1.31 o 
  -3  -6   3      123.81      118.65      5.21 o 
  -2  -6   3     1011.55     1037.01     10.17 o 
  -1  -6   3      604.23      619.73      7.30 o 
   0  -6   3     3394.38     3464.92     15.24 o 
   1  -6   3       23.42       15.59      0.73 o 
   2  -6   3       16.52        9.95      1.15 o 
   3  -6   3        6.37        7.74      0.68 o 
   4  -6   3      221.48      212.54      2.58 o 
   5  -6   3      257.01      242.89      8.10 o 
   6  -6   3       50.07       53.42      2.08 o 
   7  -6   3      293.66      289.66      5.03 o 
   8  -6   3       12.66        7.00      1.09 o 
   9  -6   3      516.89      504.14     10.87 o 
  10  -6   3       68.49       61.22      2.73 o 
  -7  -5   3       14.58       12.22      1.71 o 
  -6  -5   3       19.75       16.35      1.71 o 
  -5  -5   3       42.79       32.67      1.97 o 
  -4  -5   3        5.59        3.12      0.94 o 
  -3  -5   3      249.99      257.57      6.84 o 
  -2  -5   3        4.13        3.26      0.73 o 
  -1  -5   3      190.31      176.86      3.41 o 
   0  -5   3      334.72      308.47      3.11 o 
   1  -5   3     1590.30     1815.40     22.61 o 
   2  -5   3      782.20      850.65     27.88 o 
   3  -5   3      394.08      419.79      8.37 o 
   4  -5   3     2289.07     2424.95     33.87 o 
   5  -5   3      445.73      490.77      4.18 o 
   6  -5   3      401.96      412.04      3.91 o 
   7  -5   3       49.78       35.11      1.79 o 
   8  -5   3        6.96        1.36      0.75 o 
   9  -5   3      160.15      167.15      4.21 o 
  10  -5   3       35.15       25.28      2.04 o 
  -8  -4   3       15.49       11.04      1.63 o 
  -7  -4   3        0.87        0.62      0.83 o 
  -6  -4   3      189.14      187.96      4.47 o 
  -5  -4   3        0.57       -0.24      0.60 o 
  -4  -4   3       25.40       22.80      2.29 o 
  -3  -4   3       52.74       45.59      1.78 o 
  -2  -4   3      227.78      191.68      3.44 o 
  -1  -4   3      538.49      594.65      8.53 o 
   0  -4   3      785.37      790.24     10.62 o 
   1  -4   3     1759.86     1799.20     15.47 o 
   2  -4   3       24.13       24.90      1.28 o 
   3  -4   3       50.26       38.65      1.00 o 
   4  -4   3      436.51      439.25      3.94 o 
   5  -4   3      257.56      233.85      2.77 o 
   6  -4   3       14.97       10.46      1.06 o 
   7  -4   3       72.28       68.55      2.35 o 
   8  -4   3        3.32        0.72      0.68 o 
   9  -4   3        6.41        2.14      0.98 o 
  10  -4   3       57.37       49.11      2.50 o 
  -8  -3   3       35.97       28.98      2.00 o 
  -7  -3   3      260.34      247.09      7.52 o 
  -6  -3   3      114.31      111.43      3.19 o 
  -5  -3   3       75.05       69.50      2.35 o 
  -4  -3   3       20.91       22.95      1.35 o 
  -3  -3   3      116.38      123.40      3.65 o 
  -2  -3   3      303.95      318.01      4.04 o 
  -1  -3   3       16.87        9.69      0.45 o 
   0  -3   3     2301.15     2421.01     28.16 o 
   1  -3   3      700.97      738.26      5.71 o 
   2  -3   3     1137.14     1157.28     18.92 o 
   3  -3   3       11.89       11.33      0.75 o 
   4  -3   3     1260.46     1384.33     11.38 o 
   5  -3   3      184.86      177.76      4.57 o 
   6  -3   3       64.15       51.65      1.56 o 
   7  -3   3       86.00       69.80      1.83 o 
   8  -3   3      129.31      111.57      5.69 o 
   9  -3   3      120.43      119.93      3.51 o 
  -9  -2   3        1.81        0.45      1.09 o 
  -8  -2   3       61.47       55.19      2.47 o 
  -7  -2   3       77.51       69.66      2.58 o 
  -6  -2   3       23.21       22.89      1.01 o 
  -5  -2   3      101.50      105.53      1.86 o 
  -4  -2   3       65.20       51.38      1.20 o 
  -3  -2   3      907.03      995.91     20.14 o 
  -2  -2   3       11.51       11.76      0.50 o 
  -1  -2   3       10.67        8.53      0.58 o 
   0  -2   3      623.31      634.71     24.17 o 
   1  -2   3      594.03      537.29     10.09 o 
   2  -2   3       77.64       73.10      1.19 o 
   3  -2   3       28.38       31.96      0.89 o 
   4  -2   3      503.20      460.70      4.01 o 
   5  -2   3      305.44      295.72      3.95 o 
   6  -2   3       17.45       14.63      0.90 o 
   7  -2   3      101.56       88.98      2.16 o 
   8  -2   3       53.22       57.15      2.32 o 
   9  -2   3       65.59       71.12      2.87 o 
  -9  -1   3       24.16       13.56      2.11 o 
  -8  -1   3      246.25      214.76      4.52 o 
  -7  -1   3       74.65       60.41      1.70 o 
  -6  -1   3       45.65       47.24      1.42 o 
  -5  -1   3        5.44        6.94      0.87 o 
  -4  -1   3       96.29       99.07      1.72 o 
  -3  -1   3       32.99       36.90      0.92 o 
  -2  -1   3       51.93       48.10      1.19 o 
  -1  -1   3     1040.02     1086.61     17.68 o 
   0  -1   3     1338.12     1381.60     17.50 o 
   1  -1   3     2745.82     2713.47     11.08 o 
   2  -1   3       70.45       58.15      1.33 o 
   3  -1   3      100.05       87.56      2.42 o 
   4  -1   3        0.42        0.33      0.29 o 
   5  -1   3       41.97       40.51      1.30 o 
   6  -1   3      233.31      225.84      3.34 o 
   7  -1   3       37.53       34.52      1.48 o 
   8  -1   3      110.19      123.88      9.96 o 
   9  -1   3       20.58       16.06      2.51 o 
 -10   0   3        2.31        2.26      1.36 o 
  -9   0   3       61.03       50.09      3.23 o 
  -8   0   3      274.96      262.98      3.78 o 
  -7   0   3       15.54       13.64      0.94 o 
  -6   0   3       78.44       70.28      1.71 o 
  -5   0   3      162.27      189.70      3.00 o 
  -4   0   3      208.08      245.27      2.63 o 
  -3   0   3      482.36      444.41     10.42 o 
  -2   0   3        0.83        0.67      0.17 o 
  -1   0   3     2441.32     2337.90     31.49 o 
   0   0   3      233.89      213.76      2.47 o 
   1   0   3       41.26       31.38      0.88 o 
   2   0   3       25.15       20.96      1.47 o 
   3   0   3       14.74       17.92      0.72 o 
   4   0   3       81.38       70.39      2.12 o 
   5   0   3      382.63      386.43      5.40 o 
   6   0   3        5.78        3.97      0.65 o 
   7   0   3       14.51       12.47      2.05 o 
   8   0   3        4.46        3.59      1.33 o 
 -11   1   3       47.08       54.92      4.32 o 
 -10   1   3       27.47       26.36      2.66 o 
  -9   1   3       35.30       25.98      1.69 o 
  -8   1   3       45.36       29.96      1.35 o 
  -7   1   3       53.39       46.09      1.90 o 
  -6   1   3       27.40       26.63      1.05 o 
  -5   1   3        5.69        3.26      0.42 o 
  -4   1   3      299.62      286.08      6.63 o 
  -3   1   3       88.42       91.97      2.40 o 
  -2   1   3     1236.96     1337.32      9.21 o 
  -1   1   3      642.19      604.25     19.96 o 
   0   1   3     1342.84     1405.90      8.63 o 
   1   1   3      224.20      266.86      9.42 o 
   2   1   3      282.00      292.44      2.79 o 
   3   1   3      215.87      184.25      2.44 o 
   4   1   3      664.85      664.96     12.35 o 
   5   1   3        2.31        1.59      0.49 o 
   6   1   3       35.96       25.55      1.23 o 
   7   1   3        1.23        0.38      0.71 o 
 -11   2   3        4.04        1.84      1.39 o 
 -10   2   3       94.70      102.59      3.42 o 
  -9   2   3        1.23        0.25      0.66 o 
  -8   2   3      653.84      671.10     26.55 o 
  -7   2   3      283.44      287.47      3.31 o 
  -6   2   3      389.87      355.02     11.37 o 
  -5   2   3        6.30       15.79      1.03 o 
  -4   2   3      235.48      341.01      3.25 o 
  -3   2   3     1499.36     1706.16     12.57 o 
  -2   2   3      234.65      205.84      8.29 o 
  -1   2   3      861.64      923.33     22.89 o 
   0   2   3       32.24       37.31      1.19 o 
   1   2   3      190.95      218.96      2.39 o 
   2   2   3      132.13      129.82      3.33 o 
   3   2   3       44.93       37.59      1.19 o 
   4   2   3      263.69      258.77      3.43 o 
   5   2   3       55.69       51.57      1.67 o 
   6   2   3        9.97        6.67      1.07 o 
   7   2   3       14.91       13.80      2.84 o 
 -11   3   3      228.01      265.48     20.41 o 
 -10   3   3       10.97       10.47      1.41 o 
  -9   3   3        6.81        5.04      1.01 o 
  -8   3   3      273.69      283.40      7.38 o 
  -7   3   3      401.82      447.37     24.17 o 
  -6   3   3      676.11      800.47      7.80 o 
  -5   3   3      209.90      212.92     17.26 o 
  -4   3   3     2532.98     2852.17     15.98 o 
  -3   3   3     1094.96     1109.42     12.90 o 
  -2   3   3       93.42      100.14      3.04 o 
  -1   3   3       72.36       81.80      2.77 o 
   0   3   3     1015.96     1154.50     14.26 o 
   1   3   3      377.20      400.93      4.35 o 
   2   3   3       86.75       71.25      1.66 o 
   3   3   3      282.51      290.69      3.66 o 
   4   3   3      718.59      759.78      7.41 o 
   5   3   3       12.46        5.10      1.05 o 
   6   3   3        1.48        1.48      1.84 o 
 -12   4   3      128.34      141.30     11.93 o 
 -11   4   3      202.74      217.37      5.19 o 
 -10   4   3       54.74       53.32      2.50 o 
  -9   4   3       29.24       34.16      2.85 o 
  -8   4   3       48.51       64.40     15.55 o 
  -7   4   3     1466.92     1599.16     61.11 o 
  -6   4   3       35.48       41.58      1.77 o 
  -5   4   3      209.57      258.07     11.01 o 
  -4   4   3      404.33      472.55     14.52 o 
  -3   4   3       12.96        7.99      0.52 o 
  -2   4   3      356.35      363.33      5.11 o 
  -1   4   3      254.43      231.63      6.10 o 
   0   4   3      138.98      131.58      2.57 o 
   1   4   3       54.33       46.93      1.37 o 
   2   4   3       12.18        7.60      0.73 o 
   3   4   3      405.29      426.89      6.30 o 
   4   4   3      663.68      737.12     20.38 o 
   5   4   3      358.71      413.28     12.59 o 
   6   4   3       78.52       97.37      6.64 o 
 -12   5   3       10.27        8.49      1.55 o 
 -11   5   3        1.65       -0.04      1.07 o 
 -10   5   3        4.50        7.72      1.32 o 
  -9   5   3      383.35      423.14     14.98 o 
  -8   5   3      975.25     1039.47     18.90 o 
  -7   5   3      419.95      441.85     15.76 o 
  -6   5   3       43.20       39.93      2.46 o 
  -5   5   3        3.93        0.46      0.31 o 
  -4   5   3        0.87        0.23      0.28 o 
  -3   5   3      941.03      975.50      8.84 o 
  -2   5   3      181.73      174.42      2.51 o 
  -1   5   3        2.78        0.55      0.35 o 
   0   5   3      444.55      501.10      4.72 o 
   1   5   3        0.09       -0.03      0.40 o 
   2   5   3       23.41       16.39      1.36 o 
   3   5   3       14.87        8.55      1.31 o 
   4   5   3        3.97        2.72      1.04 o 
   5   5   3        5.90        8.30      2.87 o 
 -12   6   3       10.36        8.86      1.56 o 
 -11   6   3      189.22      188.30      7.11 o 
 -10   6   3       72.15       75.42      3.09 o 
  -9   6   3       41.73       39.91      2.25 o 
  -8   6   3        0.11        0.16      0.69 o 
  -7   6   3      127.68      111.53      6.23 o 
  -6   6   3      109.55       96.01      4.03 o 
  -5   6   3      758.01      814.39      7.53 o 
  -4   6   3      279.19      278.25      5.74 o 
  -3   6   3      572.42      575.83      5.07 o 
  -2   6   3        0.52        0.15      0.37 o 
  -1   6   3      257.97      237.63      3.29 o 
   0   6   3        7.22        8.94      0.85 o 
   1   6   3        0.06       -0.04      0.65 o 
   2   6   3      120.09      125.12      4.19 o 
   3   6   3        5.39        3.32      1.51 o 
   4   6   3      191.46      230.86     10.24 o 
 -12   7   3      119.33      111.10      4.20 o 
 -11   7   3        0.40       -0.11      0.89 o 
 -10   7   3       20.39       21.82      1.93 o 
  -9   7   3      134.25      138.03      6.34 o 
  -8   7   3        4.06        4.43      1.02 o 
  -7   7   3      244.26      243.42      9.86 o 
  -6   7   3      251.40      224.96      5.01 o 
  -5   7   3       65.78       58.44      1.66 o 
  -4   7   3      624.09      596.13      8.72 o 
  -3   7   3       49.33       44.86      1.50 o 
  -2   7   3      122.55      108.13      2.35 o 
  -1   7   3       30.68       30.35      1.34 o 
   0   7   3        7.09        3.48      0.75 o 
   1   7   3       58.57       68.05      2.85 o 
   2   7   3        0.01       -0.51      0.84 o 
   3   7   3        7.70        7.37      2.57 o 
 -12   8   3        2.76       -0.57      0.95 o 
 -11   8   3        1.33        0.71      0.94 o 
 -10   8   3       63.55       58.88      4.33 o 
  -9   8   3      153.08      149.02     11.97 o 
  -8   8   3       25.35       28.69      3.46 o 
  -7   8   3       80.93       78.76      2.85 o 
  -6   8   3       20.94       14.70      1.33 o 
  -5   8   3       11.17        9.01      0.87 o 
  -4   8   3        8.27        4.93      0.72 o 
  -3   8   3      201.77      202.29      4.08 o 
  -2   8   3       33.24       29.41      2.51 o 
  -1   8   3        6.84        3.79      0.95 o 
   0   8   3       37.38       42.38      2.30 o 
   1   8   3        1.36        1.43      1.00 o 
   2   8   3       87.78      109.84      7.13 o 
 -11   9   3        9.09       13.13      2.01 o 
 -10   9   3        7.51        7.99      1.46 o 
  -9   9   3       20.77       19.95      1.95 o 
  -8   9   3      123.44      115.80      3.65 o 
  -7   9   3        0.58       -0.13      0.68 o 
  -6   9   3       28.63       26.70      1.78 o 
  -5   9   3        0.35       -0.02      0.56 o 
  -4   9   3      463.21      473.39     16.13 o 
  -3   9   3       33.26       31.08      1.84 o 
  -2   9   3       17.58       13.07      1.49 o 
  -1   9   3       42.43       36.41      2.29 o 
   0   9   3       73.72       76.74      3.28 o 
 -11  10   3       14.70       17.28      2.03 o 
 -10  10   3        3.14        1.99      1.12 o 
  -9  10   3       60.61       58.20      2.86 o 
  -8  10   3        2.44        1.13      0.88 o 
  -7  10   3       48.55       43.75      2.39 o 
  -6  10   3       28.87       26.64      1.83 o 
  -5  10   3        4.06        1.01      0.84 o 
  -4  10   3       31.02       27.02      1.87 o 
  -3  10   3       17.18       14.09      2.99 o 
  -2  10   3       21.21       17.43      1.68 o 
  -1  10   3       99.82      102.28      3.76 o 
 -10  11   3        3.92        4.58      1.38 o 
  -9  11   3       12.11       10.04      1.57 o 
  -8  11   3      298.27      306.05      7.37 o 
  -7  11   3       10.03        8.50      1.42 o 
  -6  11   3        8.45        4.14      1.42 o 
  -5  11   3       19.21       16.64      2.45 o 
  -4  11   3        7.71        2.34      1.07 o 
  -3  11   3       30.73       24.75      2.10 o 
  -8  12   3        2.80        0.75      1.09 o 
  -7  12   3       38.66       31.70      3.08 o 
  -6  12   3        0.53       -1.24      1.24 o 
   2 -12   4        0.74        1.53      1.10 o 
   3 -12   4       16.72       13.03      2.31 o 
   4 -12   4       56.65       63.41      4.35 o 
   5 -12   4        3.38        5.22      1.78 o 
   6 -12   4        7.87        5.53      1.78 o 
   7 -12   4       29.16       26.30      2.93 o 
   0 -11   4        0.01        0.17      1.00 o 
   1 -11   4        7.77        6.81      1.49 o 
   2 -11   4        3.56        2.20      1.12 o 
   3 -11   4        6.48        4.94      1.09 o 
   4 -11   4       37.66       30.19      2.87 o 
   5 -11   4       92.23       90.22      4.74 o 
   6 -11   4       21.26       18.75      2.54 o 
   7 -11   4        7.60        6.70      1.24 o 
   8 -11   4        3.66        1.86      1.09 o 
  -2 -10   4        1.22        2.78      1.25 o 
  -1 -10   4      153.86      150.77      4.74 o 
   0 -10   4      275.75      293.51      6.39 o 
   1 -10   4       15.74       12.76      1.59 o 
   2 -10   4        1.98        2.94      0.87 o 
   3 -10   4       15.27        9.86      1.86 o 
   4 -10   4       90.70       85.68      2.84 o 
   5 -10   4      102.97       98.00      3.07 o 
   6 -10   4      169.20      160.63      4.66 o 
   7 -10   4        1.10        1.16      0.80 o 
   8 -10   4        1.27        0.82      0.78 o 
   9 -10   4       66.20       58.04      2.81 o 
  -3  -9   4       37.72       46.18      3.09 o 
  -2  -9   4        0.00        0.52      0.93 o 
  -1  -9   4       64.18       66.41      3.23 o 
   0  -9   4       81.02       67.76      2.88 o 
   1  -9   4      135.45      131.04      5.31 o 
   2  -9   4      114.66      100.85      3.09 o 
   3  -9   4      527.59      526.51     11.44 o 
   4  -9   4      117.83      115.57      2.50 o 
   5  -9   4       91.78       88.56      2.75 o 
   6  -9   4       88.45       85.58      2.84 o 
   7  -9   4      179.33      174.32      4.16 o 
   8  -9   4      107.30      110.59      3.52 o 
   9  -9   4      102.42      100.58      3.73 o 
  -4  -8   4      188.31      207.11      6.39 o 
  -3  -8   4       28.95       27.91      2.12 o 
  -2  -8   4       61.09       61.49      2.85 o 
  -1  -8   4       12.02        8.06      1.28 o 
   0  -8   4      667.01      634.03      8.12 o 
   1  -8   4       53.92       53.03      2.23 o 
   2  -8   4       58.64       53.26      2.61 o 
   3  -8   4      220.35      222.09      3.12 o 
   4  -8   4      113.03      112.06      2.22 o 
   5  -8   4        1.83        0.50      0.43 o 
   6  -8   4       91.78       83.33      2.70 o 
   7  -8   4       15.90       13.05      1.35 o 
   8  -8   4        0.28        0.55      0.78 o 
   9  -8   4       27.10       19.15      1.79 o 
  10  -8   4       21.27       18.95      1.79 o 
  -5  -7   4       55.38       54.61      2.95 o 
  -4  -7   4       28.46       22.22      1.92 o 
  -3  -7   4        0.39       -0.14      0.70 o 
  -2  -7   4      119.21      108.06      3.41 o 
  -1  -7   4      838.63      793.29     20.21 o 
   0  -7   4     1198.78     1203.99     16.61 o 
   1  -7   4        0.02        0.45      0.71 o 
   2  -7   4      437.05      430.73      4.08 o 
   3  -7   4       73.34       69.85      1.99 o 
   4  -7   4      449.48      431.54      4.17 o 
   5  -7   4      268.03      259.73      4.31 o 
   6  -7   4        0.81        0.51      0.60 o 
   7  -7   4      182.20      163.33      3.84 o 
   8  -7   4        0.46        0.40      0.67 o 
   9  -7   4       94.91       86.40      3.49 o 
  10  -7   4        2.89        1.20      0.96 o 
  -6  -6   4       76.44       77.43      3.34 o 
  -5  -6   4       13.90       11.21      1.48 o 
  -4  -6   4      212.23      214.22      4.96 o 
  -3  -6   4      295.29      285.24      5.34 o 
  -2  -6   4       78.58       71.22      2.57 o 
  -1  -6   4       94.11       88.57      2.70 o 
   0  -6   4       11.49        9.11      1.46 o 
   1  -6   4      403.07      399.25      6.61 o 
   2  -6   4      542.81      576.32      6.32 o 
   3  -6   4       18.59       14.03      0.75 o 
   4  -6   4      991.20     1004.78     26.97 o 
   5  -6   4        8.87        7.15      0.68 o 
   6  -6   4      338.97      345.48      5.19 o 
   7  -6   4       97.22       89.04      2.81 o 
   8  -6   4       60.19       62.50      2.53 o 
   9  -6   4        1.90        2.27      0.99 o 
  10  -6   4       28.28       26.28      1.94 o 
  -7  -5   4       44.12       42.84      2.51 o 
  -6  -5   4       37.16       26.24      1.93 o 
  -5  -5   4       80.63       77.68      2.91 o 
  -4  -5   4     1057.51     1061.85     10.54 o 
  -3  -5   4      313.24      288.73     10.91 o 
  -2  -5   4      133.61      131.58      5.75 o 
  -1  -5   4        7.52        5.66      1.72 o 
   0  -5   4      266.01      246.32      2.59 o 
   1  -5   4      537.21      521.75      8.84 o 
   2  -5   4       24.50       24.50      0.87 o 
   3  -5   4      372.75      339.78      3.56 o 
   4  -5   4       22.37       20.61      0.88 o 
   5  -5   4      432.67      441.97      4.15 o 
   6  -5   4      394.62      397.97      5.30 o 
   7  -5   4      279.05      259.48      4.63 o 
   8  -5   4      220.28      237.66      6.16 o 
   9  -5   4       24.23       23.52      1.74 o 
  -8  -4   4        0.08       -0.19      0.88 o 
  -7  -4   4        0.00        0.33      0.76 o 
  -6  -4   4        0.48        0.26      0.62 o 
  -5  -4   4       96.18       86.29      2.85 o 
  -4  -4   4        3.41        1.93      0.64 o 
  -3  -4   4      169.55      164.85      3.38 o 
  -2  -4   4        0.00       -0.07      0.38 o 
  -1  -4   4      358.51      454.65     17.26 o 
   0  -4   4      856.36      889.34      8.92 o 
   1  -4   4       81.31      102.95      1.85 o 
   2  -4   4      841.35      895.97     10.15 o 
   3  -4   4      387.69      384.87      5.46 o 
   4  -4   4      506.42      507.73     10.82 o 
   5  -4   4      217.69      201.82      6.52 o 
   6  -4   4        1.44        1.26      0.47 o 
   7  -4   4      138.77      132.34      4.45 o 
   8  -4   4       99.75       89.33      2.87 o 
   9  -4   4        6.19        6.34      1.81 o 
  -9  -3   4       10.74        7.24      1.41 o 
  -8  -3   4       10.74        9.74      1.38 o 
  -7  -3   4        6.71        4.06      0.96 o 
  -6  -3   4       49.55       41.31      2.13 o 
  -5  -3   4        5.60        1.89      0.66 o 
  -4  -3   4      108.32      111.93      1.69 o 
  -3  -3   4       18.23       24.33      1.23 o 
  -2  -3   4      260.37      304.78      6.78 o 
  -1  -3   4     1365.92     1417.18     25.88 o 
   0  -3   4      454.61      442.96      9.43 o 
   1  -3   4      177.62      166.34      1.91 o 
   2  -3   4      894.39      948.64     12.20 o 
   3  -3   4      576.23      580.71      5.33 o 
   4  -3   4       51.86       32.53      1.56 o 
   5  -3   4       63.12       47.78      1.37 o 
   6  -3   4      153.88      149.60      2.57 o 
   7  -3   4      147.49      134.22      2.63 o 
   8  -3   4       85.74       86.66      2.90 o 
   9  -3   4       96.79      103.26      5.19 o 
  -9  -2   4        8.62        6.30      1.22 o 
  -8  -2   4      110.65      102.26      3.25 o 
  -7  -2   4        0.03        0.43      0.64 o 
  -6  -2   4       73.26       67.02      1.66 o 
  -5  -2   4       15.70       15.31      0.83 o 
  -4  -2   4        1.13        0.52      0.31 o 
  -3  -2   4       94.20      102.88      1.65 o 
  -2  -2   4      389.28      394.06     15.84 o 
  -1  -2   4       99.74       98.82      1.84 o 
   0  -2   4      310.34      287.48      3.09 o 
   1  -2   4     2554.76     2701.18     16.57 o 
   2  -2   4       56.91       65.03      1.19 o 
   3  -2   4       17.90        5.42      0.50 o 
   4  -2   4      687.10      689.22     15.72 o 
   5  -2   4        0.04       -0.11      0.35 o 
   6  -2   4      403.15      385.98      4.33 o 
   7  -2   4      102.29      102.43      2.44 o 
   8  -2   4       69.11       63.22      3.80 o 
   9  -2   4        1.18        0.00      1.24 o 
 -10  -1   4       56.98       53.17      3.68 o 
  -9  -1   4       31.54       24.43      2.42 o 
  -8  -1   4      118.03      128.19      3.52 o 
  -7  -1   4       99.08       87.75      3.26 o 
  -6  -1   4        0.02        0.42      0.41 o 
  -5  -1   4      147.51      172.42      2.52 o 
  -4  -1   4       25.36       24.74      0.89 o 
  -3  -1   4      342.03      361.91      3.86 o 
  -2  -1   4       70.01       71.52      2.24 o 
  -1  -1   4      315.05      286.08      2.27 o 
   0  -1   4       84.24       75.35      1.29 o 
   1  -1   4        9.32       11.74      0.61 o 
   2  -1   4       82.31       81.05      2.78 o 
   3  -1   4       61.84       54.33      1.24 o 
   4  -1   4       39.42       39.52      1.21 o 
   5  -1   4       70.88       56.63      1.59 o 
   6  -1   4       62.64       60.61      1.80 o 
   7  -1   4       90.81       88.75      3.07 o 
   8  -1   4       61.65       55.34      3.53 o 
 -10   0   4       93.78       83.27      4.56 o 
  -9   0   4        4.64        2.17      1.21 o 
  -8   0   4      428.87      461.99      9.00 o 
  -7   0   4        6.83        3.66      0.64 o 
  -6   0   4       49.63       47.25      1.42 o 
  -5   0   4        0.95        2.03      0.48 o 
  -4   0   4        0.56        0.82      0.28 o 
  -3   0   4        4.24        2.65      0.32 o 
  -2   0   4      810.16      799.63     19.47 o 
  -1   0   4     1979.83     2144.28     20.05 o 
   0   0   4       24.61       29.70      1.07 o 
   1   0   4       12.17       16.02      0.51 o 
   2   0   4       79.17       60.54      3.37 o 
   3   0   4      282.65      243.07      3.20 o 
   4   0   4     1190.99     1181.58      9.88 o 
   5   0   4       28.47       19.46      1.03 o 
   6   0   4       44.63       37.87      1.65 o 
   7   0   4        0.30        0.01      0.74 o 
 -11   1   4        0.08        0.94      1.51 o 
 -10   1   4       92.28       88.98      4.44 o 
  -9   1   4        0.75        1.08      0.80 o 
  -8   1   4      805.66      872.52     10.60 o 
  -7   1   4      486.22      503.08      4.81 o 
  -6   1   4       57.79       50.46      2.33 o 
  -5   1   4        3.80        1.52      0.34 o 
  -4   1   4      569.84      654.61     14.06 o 
  -3   1   4      488.93      503.62      6.60 o 
  -2   1   4      236.14      282.46      5.81 o 
  -1   1   4       49.98       57.38      1.49 o 
   0   1   4      108.97      108.95      1.73 o 
   1   1   4       77.23       76.29      1.24 o 
   2   1   4        0.35        0.42      0.26 o 
   3   1   4       15.32       14.01      1.34 o 
   4   1   4       40.39       30.71      1.19 o 
   5   1   4        7.99        3.78      0.61 o 
   6   1   4       76.17       66.16      4.36 o 
   7   1   4        7.00        4.98      1.75 o 
 -11   2   4       49.78       44.30      2.44 o 
 -10   2   4       12.90        9.08      1.32 o 
  -9   2   4        0.26        0.25      0.64 o 
  -8   2   4       59.60       49.79      2.11 o 
  -7   2   4       27.05       21.07      1.57 o 
  -6   2   4      539.24      516.80     13.13 o 
  -5   2   4      128.44      138.86      2.64 o 
  -4   2   4     1186.53     1365.40     11.81 o 
  -3   2   4        2.02        0.73      0.27 o 
  -2   2   4      721.21      749.06     14.12 o 
  -1   2   4      128.40      129.83      3.32 o 
   0   2   4      768.18      860.64      5.13 o 
   1   2   4      299.85      353.04     11.46 o 
   2   2   4       23.06       17.01      0.82 o 
   3   2   4      346.59      332.63      3.70 o 
   4   2   4      285.11      283.92      3.73 o 
   5   2   4       23.09       19.54      1.58 o 
   6   2   4        6.52        2.75      1.60 o 
 -11   3   4      132.43      131.45     12.11 o 
 -10   3   4       66.58       65.27      2.77 o 
  -9   3   4       36.50       36.14      1.99 o 
  -8   3   4     1047.62     1103.50     10.65 o 
  -7   3   4     2160.95     2359.76     40.54 o 
  -6   3   4      273.42      303.83     17.78 o 
  -5   3   4      270.81      302.04      4.99 o 
  -4   3   4       23.58       12.58      0.63 o 
  -3   3   4      203.48      221.15      3.93 o 
  -2   3   4       15.05        6.74      0.48 o 
  -1   3   4       47.83       35.39      0.95 o 
   0   3   4      231.14      222.18      2.58 o 
   1   3   4        5.59        7.51      0.81 o 
   2   3   4       60.08       54.85      1.53 o 
   3   3   4        3.30        2.36      0.53 o 
   4   3   4        3.12        1.98      0.59 o 
   5   3   4        2.59        0.79      1.33 o 
   6   3   4       25.15       25.73      2.59 o 
 -12   4   4       81.78       89.70      3.59 o 
 -11   4   4        1.24        1.44      0.96 o 
 -10   4   4      358.61      385.71      6.62 o 
  -9   4   4      308.04      325.99     19.90 o 
  -8   4   4      145.28      149.27      8.98 o 
  -7   4   4      497.36      540.93     28.49 o 
  -6   4   4      207.46      210.76      6.24 o 
  -5   4   4      829.57      837.42      5.47 o 
  -4   4   4      336.26      344.89      3.27 o 
  -3   4   4      198.13      172.37      5.12 o 
  -2   4   4      538.88      552.25     10.12 o 
  -1   4   4     1087.11     1161.68     16.75 o 
   0   4   4      740.97      842.00      6.07 o 
   1   4   4        4.69        3.45      0.90 o 
   2   4   4      259.47      264.50      4.14 o 
   3   4   4       63.62       53.37      1.78 o 
   4   4   4       37.80       27.26      3.08 o 
   5   4   4       18.13       17.81      3.00 o 
 -12   5   4        6.81        3.49      1.21 o 
 -11   5   4       49.06       50.30      2.61 o 
 -10   5   4      268.45      295.22      5.98 o 
  -9   5   4      105.23      108.52      3.45 o 
  -8   5   4       24.61       24.37      1.70 o 
  -7   5   4      140.49      141.28      9.86 o 
  -6   5   4      232.79      218.50      4.05 o 
  -5   5   4       28.61       19.71      0.87 o 
  -4   5   4       48.26       38.16      1.16 o 
  -3   5   4      604.59      624.14      4.96 o 
  -2   5   4      269.99      277.46      3.31 o 
  -1   5   4      345.08      344.44      3.82 o 
   0   5   4       16.29       12.20      0.87 o 
   1   5   4      200.63      177.07      5.57 o 
   2   5   4        1.05        1.45      0.75 o 
   3   5   4       24.45       15.01      2.66 o 
   4   5   4      191.35      218.06      9.48 o 
 -12   6   4       24.13       34.40      2.38 o 
 -11   6   4      374.27      407.74      7.41 o 
 -10   6   4      203.13      191.25     10.14 o 
  -9   6   4       81.79       92.49      9.68 o 
  -8   6   4       24.44       19.30      2.57 o 
  -7   6   4       93.04       89.36      2.85 o 
  -6   6   4      472.72      478.40      4.51 o 
  -5   6   4      165.04      166.71      2.61 o 
  -4   6   4      188.49      168.53      3.71 o 
  -3   6   4      220.93      208.07      5.50 o 
  -2   6   4      928.30      912.55      8.07 o 
  -1   6   4        2.81        2.26      0.56 o 
   0   6   4      247.49      246.46      4.29 o 
   1   6   4       49.18       55.10      5.01 o 
   2   6   4       10.82        8.36      2.11 o 
   3   6   4       62.37       67.60      5.53 o 
 -12   7   4       77.55       76.01      4.26 o 
 -11   7   4        8.05        9.33      3.82 o 
 -10   7   4       34.31       35.59      2.27 o 
  -9   7   4       11.44        5.16      1.05 o 
  -8   7   4      177.45      165.71      4.15 o 
  -7   7   4      826.51      817.35      9.07 o 
  -6   7   4      150.81      154.52      3.61 o 
  -5   7   4      506.47      502.84      5.84 o 
  -4   7   4      114.53      108.69      2.32 o 
  -3   7   4      274.41      263.97      3.69 o 
  -2   7   4       53.38       51.10      1.68 o 
  -1   7   4        5.37        4.05      0.74 o 
   0   7   4      257.67      262.21      5.17 o 
   1   7   4       16.16       11.93      2.51 o 
   2   7   4       61.19       70.05      5.62 o 
 -12   8   4        2.70        2.50      1.15 o 
 -11   8   4       51.70       58.70      3.59 o 
 -10   8   4       28.36       24.68      2.52 o 
  -9   8   4        6.28        3.32      1.04 o 
  -8   8   4      310.80      305.54      5.86 o 
  -7   8   4       61.32       44.65      2.16 o 
  -6   8   4      279.11      273.04      5.00 o 
  -5   8   4      201.17      194.35      3.31 o 
  -4   8   4      143.06      139.57      2.85 o 
  -3   8   4       39.92       39.95      1.61 o 
  -2   8   4       11.41        7.07      1.08 o 
  -1   8   4       81.50       85.97      2.63 o 
   0   8   4        1.03        0.39      1.45 o 
   1   8   4       91.97      102.14      6.70 o 
 -11   9   4       30.06       24.37      3.17 o 
 -10   9   4        0.09        1.12      0.98 o 
  -9   9   4        0.84        1.87      1.01 o 
  -8   9   4       51.05       44.03      2.34 o 
  -7   9   4      128.38      126.93      3.66 o 
  -6   9   4        6.98        4.20      1.02 o 
  -5   9   4       10.43        5.76      0.87 o 
  -4   9   4       26.62       24.92      1.41 o 
  -3   9   4       88.84       80.85      4.48 o 
  -2   9   4      121.49      124.46      3.75 o 
  -1   9   4       60.09       54.84      3.03 o 
   0   9   4       58.34       64.73      5.37 o 
 -11  10   4        2.98        1.37      1.14 o 
 -10  10   4       14.01       13.23      1.81 o 
  -9  10   4        3.62        2.78      1.09 o 
  -8  10   4       98.74       94.37      3.49 o 
  -7  10   4      231.87      237.56      5.26 o 
  -6  10   4        7.52        5.45      1.16 o 
  -5  10   4        0.73        0.89      0.68 o 
  -4  10   4      121.82      113.29      3.58 o 
  -3  10   4      192.80      195.63      4.85 o 
  -2  10   4      125.83      132.45      4.20 o 
 -10  11   4        0.17       -0.51      1.00 o 
  -9  11   4        2.43        1.34      1.03 o 
  -8  11   4        7.50        4.65      1.22 o 
  -7  11   4       12.80        8.88      1.46 o 
  -6  11   4       29.49       23.94      2.48 o 
  -5  11   4       82.49       71.44      4.05 o 
  -4  11   4        2.38        1.66      1.22 o 
   3 -12   5       35.22       27.53      2.16 o 
   4 -12   5       11.18       13.35      2.45 o 
   5 -12   5        1.80        2.51      1.51 o 
   6 -12   5       44.14       41.46      3.53 o 
   0 -11   5       90.14       83.79      7.04 o 
   1 -11   5        4.14        2.06      1.01 o 
   2 -11   5       87.91       84.44      3.34 o 
   3 -11   5        2.13        0.09      0.81 o 
   4 -11   5       22.94       20.41      2.45 o 
   5 -11   5      138.34      145.11      5.92 o 
   6 -11   5        1.64        2.54      1.30 o 
   7 -11   5        0.12       -0.64      0.77 o 
   8 -11   5       52.09       44.74      2.75 o 
  -2 -10   5       22.20       23.77      2.30 o 
  -1 -10   5       63.72       67.68      3.21 o 
   0 -10   5      149.66      140.43      7.34 o 
   1 -10   5        5.84        0.95      0.85 o 
   2 -10   5       14.52       11.91      2.23 o 
   3 -10   5      186.53      181.76      4.27 o 
   4 -10   5      128.37      123.97      3.36 o 
   5 -10   5        0.38        0.15      0.68 o 
   6 -10   5        0.21       -0.42      0.67 o 
   7 -10   5        2.43        0.98      1.06 o 
   8 -10   5       67.05       61.95      2.78 o 
  -3  -9   5        0.92        0.39      0.99 o 
  -2  -9   5       72.37       72.80      3.23 o 
  -1  -9   5      136.77      115.16      3.85 o 
   0  -9   5      112.49      113.24      4.82 o 
   1  -9   5       46.37       32.44      1.90 o 
   2  -9   5      194.43      175.81      4.15 o 
   3  -9   5        5.75        2.11      0.77 o 
   4  -9   5      153.74      153.49      4.96 o 
   5  -9   5      115.69      115.07      3.11 o 
   6  -9   5      106.00      103.61      3.13 o 
   7  -9   5       10.06        6.56      1.12 o 
   8  -9   5        5.69        6.16      1.21 o 
   9  -9   5       39.73       29.69      2.01 o 
  -4  -8   5       19.97       16.59      2.60 o 
  -3  -8   5       43.58       41.23      2.44 o 
  -2  -8   5       35.31       31.13      2.75 o 
  -1  -8   5      124.07      128.07      3.75 o 
   0  -8   5     1061.86      973.90      9.96 o 
   1  -8   5       35.68       26.44      1.61 o 
   2  -8   5       82.98       80.29      2.57 o 
   3  -8   5      167.13      168.23      2.75 o 
   4  -8   5      154.54      140.37      2.98 o 
   5  -8   5      401.81      425.89      8.20 o 
   6  -8   5      120.48      115.97      4.97 o 
   7  -8   5      133.33      133.28      3.63 o 
   8  -8   5        5.50        4.27      1.06 o 
   9  -8   5       76.86       69.20      2.93 o 
  -5  -7   5       14.39       10.73      1.61 o 
  -4  -7   5       50.86       51.39      2.65 o 
  -3  -7   5       73.46       65.10      3.59 o 
  -2  -7   5      111.34      105.76      4.02 o 
  -1  -7   5       60.84       57.30      2.38 o 
   0  -7   5       35.90       28.88      1.62 o 
   1  -7   5       29.56       19.20      0.90 o 
   2  -7   5        0.85        0.98      0.40 o 
   3  -7   5       19.59       13.11      0.82 o 
   4  -7   5      776.73      814.19      9.00 o 
   5  -7   5       10.05        8.72      1.08 o 
   6  -7   5       93.28       79.17      2.55 o 
   7  -7   5        0.66        0.25      0.67 o 
   8  -7   5        5.29        5.48      1.12 o 
   9  -7   5       23.44       20.29      1.70 o 
  -6  -6   5        0.84        0.53      0.88 o 
  -5  -6   5        4.17        4.29      1.07 o 
  -4  -6   5       73.66       66.27      3.32 o 
  -3  -6   5      559.85      547.71      9.59 o 
  -2  -6   5      599.39      629.64     10.31 o 
  -1  -6   5        0.29        2.79      2.54 o 
   0  -6   5      635.82      707.16      7.45 o 
   1  -6   5      425.13      440.05      7.98 o 
   2  -6   5       14.99       11.33      0.72 o 
   3  -6   5      308.89      301.21      3.63 o 
   4  -6   5        0.33       -0.01      0.35 o 
   5  -6   5      213.32      200.67      8.81 o 
   6  -6   5        0.21       -0.08      0.58 o 
   7  -6   5       73.66       71.04      2.59 o 
   8  -6   5       15.84       14.23      1.95 o 
   9  -6   5      107.18      100.72      5.25 o 
  -7  -5   5       46.13       44.21      3.73 o 
  -6  -5   5        6.86        5.37      1.19 o 
  -5  -5   5      282.44      274.91      5.42 o 
  -4  -5   5        4.27        2.48      0.84 o 
  -3  -5   5       79.81       76.99      2.56 o 
  -2  -5   5       78.29       67.96      2.23 o 
  -1  -5   5      174.43      183.71      9.91 o 
   0  -5   5      966.75      955.45      6.04 o 
   1  -5   5       74.53       94.51      7.90 o 
   2  -5   5      210.61      227.98      8.14 o 
   3  -5   5        2.90        1.57      0.39 o 
   4  -5   5      760.91      755.27      5.54 o 
   5  -5   5      411.54      445.69      6.43 o 
   6  -5   5       69.60       65.92      1.78 o 
   7  -5   5      116.16      114.69      3.19 o 
   8  -5   5        3.62        1.69      1.18 o 
   9  -5   5      125.87      142.84      6.28 o 
  -8  -4   5        8.36        7.83      1.37 o 
  -7  -4   5        0.19       -0.27      0.71 o 
  -6  -4   5      134.83      133.02      5.72 o 
  -5  -4   5       28.76       24.18      1.57 o 
  -4  -4   5        0.04       -0.31      0.44 o 
  -3  -4   5        3.05        1.13      0.50 o 
  -2  -4   5       16.59        9.08      0.59 o 
  -1  -4   5      323.04      340.44      7.92 o 
   0  -4   5      335.68      331.54      9.45 o 
   1  -4   5      417.58      464.84      9.74 o 
   2  -4   5      104.98      100.35      2.57 o 
   3  -4   5      316.90      272.87      2.95 o 
   4  -4   5     1007.41     1028.04      7.10 o 
   5  -4   5       15.57       13.21      0.85 o 
   6  -4   5      111.23      102.99      2.21 o 
   7  -4   5       51.35       44.47      2.03 o 
   8  -4   5        0.08        0.39      1.27 o 
   9  -4   5      181.71      193.57      7.31 o 
  -9  -3   5        4.85        2.66      1.18 o 
  -8  -3   5      240.58      233.17      5.17 o 
  -7  -3   5      134.14      123.51      4.06 o 
  -6  -3   5        1.30        0.87      0.57 o 
  -5  -3   5       24.69       21.38      1.36 o 
  -4  -3   5       17.72       20.65      0.92 o 
  -3  -3   5       88.07       91.86      2.27 o 
  -2  -3   5      128.25      131.28      3.84 o 
  -1  -3   5       60.68       58.88      2.12 o 
   0  -3   5      104.81       97.22      3.63 o 
   1  -3   5       65.21       54.27      1.16 o 
   2  -3   5      254.47      244.52      2.51 o 
   3  -3   5      734.60      735.78     17.43 o 
   4  -3   5      119.98      101.76      2.91 o 
   5  -3   5       62.19       59.30      1.59 o 
   6  -3   5      115.47      106.20      3.75 o 
   7  -3   5        0.63        0.21      1.09 o 
   8  -3   5      467.90      557.31     11.87 o 
  -9  -2   5        4.89        2.27      0.94 o 
  -8  -2   5      125.17      113.67      3.46 o 
  -7  -2   5       94.43       80.56      5.27 o 
  -6  -2   5      100.48      109.49      2.24 o 
  -5  -2   5      165.85      169.37      5.80 o 
  -4  -2   5       23.59       19.92      0.86 o 
  -3  -2   5      607.05      648.62      7.59 o 
  -2  -2   5      267.64      305.19      5.42 o 
  -1  -2   5      336.65      340.03      3.69 o 
   0  -2   5     3095.76     3198.73     19.06 o 
   1  -2   5       34.20       28.05      0.76 o 
   2  -2   5        3.82        2.49      0.38 o 
   3  -2   5        2.15        0.73      0.32 o 
   4  -2   5      181.66      176.33      2.55 o 
   5  -2   5      332.54      325.12      8.98 o 
   6  -2   5       28.76       25.38      1.66 o 
   7  -2   5      147.38      148.51      4.02 o 
   8  -2   5       14.41       10.65      1.43 o 
 -10  -1   5       63.02       67.18      4.11 o 
  -9  -1   5       40.31       20.92      2.29 o 
  -8  -1   5      652.62      625.21     10.72 o 
  -7  -1   5      128.02      113.03      4.60 o 
  -6  -1   5        2.52        1.81      0.62 o 
  -5  -1   5      459.17      493.19      7.35 o 
  -4  -1   5       35.32       27.22      1.34 o 
  -3  -1   5       63.32       64.94      1.45 o 
  -2  -1   5        1.21        0.21      0.20 o 
  -1  -1   5     1199.18     1251.93     17.02 o 
   0  -1   5     1030.38     1065.47     12.01 o 
   1  -1   5     3096.58     3277.87     26.72 o 
   2  -1   5       33.10       22.44      0.76 o 
   3  -1   5       10.50        4.15      0.51 o 
   4  -1   5     1643.01     1661.45      9.38 o 
   5  -1   5        0.76       -0.04      0.59 o 
   6  -1   5       49.08       42.65      2.17 o 
   7  -1   5        2.08        1.99      0.88 o 
   8  -1   5       84.54       84.33      4.50 o 
 -10   0   5      107.17      110.21      5.07 o 
  -9   0   5       35.77       21.20      2.23 o 
  -8   0   5      303.40      310.11      4.56 o 
  -7   0   5      384.94      382.99      9.61 o 
  -6   0   5       30.81       23.69      1.24 o 
  -5   0   5       45.77       58.23      1.61 o 
  -4   0   5     1124.35     1194.57     22.03 o 
  -3   0   5      663.89      649.39     20.59 o 
  -2   0   5        1.82        0.07      0.19 o 
  -1   0   5      713.34      814.49     15.13 o 
   0   0   5       38.24       32.93      1.28 o 
   1   0   5        1.43        2.07      0.30 o 
   2   0   5      146.47      128.99      1.83 o 
   3   0   5       17.93       11.38      0.69 o 
   4   0   5       46.11       47.48      2.02 o 
   5   0   5       41.57       35.02      1.96 o 
   6   0   5       54.48       46.84      2.69 o 
   7   0   5        0.03       -0.20      0.80 o 
 -11   1   5      179.24      211.56      7.61 o 
 -10   1   5        3.65        1.87      0.96 o 
  -9   1   5       70.26       59.63      2.52 o 
  -8   1   5        5.94        5.06      1.06 o 
  -7   1   5       21.58       17.74      1.87 o 
  -6   1   5       61.49       52.95      2.33 o 
  -5   1   5      337.31      333.41      5.31 o 
  -4   1   5     1087.38     1172.93     18.32 o 
  -3   1   5        0.60        0.32      0.25 o 
  -2   1   5       81.09       76.43      2.32 o 
  -1   1   5        1.60        1.65      0.43 o 
   0   1   5      255.89      278.79     13.10 o 
   1   1   5       56.17       65.12      1.17 o 
   2   1   5      242.61      214.60      2.52 o 
   3   1   5      172.02      155.53      4.33 o 
   4   1   5      479.68      483.01      6.68 o 
   5   1   5       66.61       58.28      2.46 o 
   6   1   5       10.35        7.09      1.24 o 
   7   1   5        0.05        0.36      1.48 o 
 -11   2   5        2.32        0.85      0.96 o 
 -10   2   5       24.99       21.81      1.71 o 
  -9   2   5      122.28      115.21     10.28 o 
  -8   2   5      106.33       94.99      2.89 o 
  -7   2   5      247.92      230.42      7.08 o 
  -6   2   5        2.48       12.06      7.77 o 
  -5   2   5      571.84      585.83      5.32 o 
  -4   2   5     1279.89     1571.74     14.04 o 
  -3   2   5      605.69      708.09     14.72 o 
  -2   2   5      141.33      129.90      5.22 o 
  -1   2   5        1.51        0.67      0.36 o 
   0   2   5      126.57      111.20      2.47 o 
   1   2   5       11.65        8.53      0.59 o 
   2   2   5        2.10        0.85      0.38 o 
   3   2   5        2.40        2.19      0.71 o 
   4   2   5      203.49      203.97      4.45 o 
   5   2   5      290.75      289.29      7.07 o 
   6   2   5        6.91        1.63      1.66 o 
 -12   3   5        6.49        3.78      1.25 o 
 -11   3   5       85.97       87.68      4.44 o 
 -10   3   5       99.62       98.87      3.53 o 
  -9   3   5       20.15       16.75      1.50 o 
  -8   3   5      740.47      785.70     12.29 o 
  -7   3   5      258.91      268.15      8.00 o 
  -6   3   5      517.87      617.59     17.96 o 
  -5   3   5       97.82       94.59      3.01 o 
  -4   3   5      353.20      389.78      4.42 o 
  -3   3   5      925.06      981.80     10.73 o 
  -2   3   5      123.73      113.12      1.73 o 
  -1   3   5       50.20       38.07      1.05 o 
   0   3   5        9.01       12.10      0.70 o 
   1   3   5      223.52      213.18      2.81 o 
   2   3   5       40.20       36.82      1.30 o 
   3   3   5       57.21       54.17      2.33 o 
   4   3   5      216.19      204.63      4.80 o 
   5   3   5        3.08        1.99      1.60 o 
 -12   4   5       17.72       14.82      1.84 o 
 -11   4   5       88.72       93.66      3.76 o 
 -10   4   5       10.14        7.61      1.28 o 
  -9   4   5      397.89      416.49      6.60 o 
  -8   4   5      509.19      536.68     14.51 o 
  -7   4   5       65.59       65.42      6.11 o 
  -6   4   5      591.26      664.15     11.22 o 
  -5   4   5        9.19        8.50      1.46 o 
  -4   4   5       89.99       74.53      1.67 o 
  -3   4   5      146.52      130.08      2.02 o 
  -2   4   5      218.63      211.07      2.74 o 
  -1   4   5      295.68      291.73      3.26 o 
   0   4   5      112.73      109.60      2.54 o 
   1   4   5      165.02      167.67      3.57 o 
   2   4   5        7.37        4.69      0.99 o 
   3   4   5      200.85      193.42      7.55 o 
   4   4   5      123.77      140.94      6.79 o 
 -12   5   5       20.46       24.37      2.11 o 
 -11   5   5       40.61       37.95      4.05 o 
 -10   5   5       71.73       74.80      3.07 o 
  -9   5   5       69.92       75.27      4.02 o 
  -8   5   5       50.12       50.46      2.31 o 
  -7   5   5      269.13      290.84     10.10 o 
  -6   5   5        4.32        1.50      0.44 o 
  -5   5   5       16.57       11.97      0.77 o 
  -4   5   5      973.47      941.09      6.91 o 
  -3   5   5       53.69       56.20      1.48 o 
  -2   5   5      423.83      417.21      4.40 o 
  -1   5   5        0.00        0.01      0.39 o 
   0   5   5      202.44      194.09      3.10 o 
   1   5   5        0.01        0.63      0.72 o 
   2   5   5       17.51       14.43      2.63 o 
   3   5   5       47.58       52.39      4.23 o 
   4   5   5        8.56        5.50      2.08 o 
 -12   6   5       51.83       47.45      2.78 o 
 -11   6   5       39.37       44.13      4.17 o 
 -10   6   5       99.71      105.48      3.65 o 
  -9   6   5        0.08        0.65      0.80 o 
  -8   6   5      438.81      437.18     16.62 o 
  -7   6   5       91.29       88.30      3.93 o 
  -6   6   5       27.96       24.81      1.10 o 
  -5   6   5      253.61      242.05      5.83 o 
  -4   6   5      587.28      591.14      5.28 o 
  -3   6   5      608.40      621.17      9.11 o 
  -2   6   5      123.57      114.35      2.37 o 
  -1   6   5      241.33      227.46      4.09 o 
   0   6   5        4.15        6.62      1.15 o 
   1   6   5        3.69        2.81      1.48 o 
   2   6   5      207.03      207.00      8.15 o 
   3   6   5       34.84       35.33      4.02 o 
 -12   7   5        1.21        0.84      1.08 o 
 -11   7   5       23.41       24.97      2.14 o 
 -10   7   5        1.39        0.54      0.81 o 
  -9   7   5       22.93       23.79      1.89 o 
  -8   7   5      305.15      294.13      5.61 o 
  -7   7   5       33.16       24.11      1.63 o 
  -6   7   5      429.73      419.23      7.73 o 
  -5   7   5        1.50        0.54      0.46 o 
  -4   7   5     1632.33     1660.81     10.75 o 
  -3   7   5      946.52      952.45     12.42 o 
  -2   7   5       95.45       79.38      2.17 o 
  -1   7   5       61.67       68.82      2.10 o 
   0   7   5       44.12       36.56      3.38 o 
   1   7   5       96.02      101.21      6.04 o 
   2   7   5       69.21       97.07      4.65 o 
 -12   8   5        2.01        2.91      1.19 o 
 -11   8   5        4.98        4.24      1.30 o 
 -10   8   5        3.65        1.79      0.95 o 
  -9   8   5      276.24      283.68      6.02 o 
  -8   8   5       26.86       24.55      1.81 o 
  -7   8   5      194.97      188.83      4.40 o 
  -6   8   5      216.02      213.26      6.87 o 
  -5   8   5       25.00       21.94      1.21 o 
  -4   8   5        5.51        2.89      0.67 o 
  -3   8   5       15.03       11.59      1.07 o 
  -2   8   5      127.54      132.67      5.80 o 
  -1   8   5      163.21      163.77      7.13 o 
   0   8   5       74.28       84.18      5.62 o 
 -11   9   5        0.02        0.53      1.00 o 
 -10   9   5      105.90      114.73     10.63 o 
  -9   9   5        0.45        0.79      0.94 o 
  -8   9   5      100.13       89.20      3.28 o 
  -7   9   5      260.96      254.74      5.93 o 
  -6   9   5       26.36       23.70      2.11 o 
  -5   9   5        3.93        1.09      0.66 o 
  -4   9   5       76.32       71.39      2.27 o 
  -3   9   5      354.74      377.66     10.36 o 
  -2   9   5       34.78       27.89      2.21 o 
  -1   9   5       13.85       10.24      2.81 o 
 -10  10   5        9.82        6.72      1.45 o 
  -9  10   5       19.66       22.21      1.98 o 
  -8  10   5       28.43       26.66      2.02 o 
  -7  10   5        0.97        0.58      0.84 o 
  -6  10   5        2.30        2.81      1.01 o 
  -5  10   5      185.02      169.71      4.86 o 
  -4  10   5       68.97       64.83      4.89 o 
  -3  10   5      250.03      246.77      9.06 o 
  -9  11   5        0.17       -0.12      0.92 o 
  -8  11   5       15.07       10.37      1.61 o 
  -7  11   5        9.22        6.73      1.38 o 
  -6  11   5       11.31        7.25      1.78 o 
  -5  11   5        1.58        1.21      1.33 o 
   3 -12   6        7.52        4.22      1.19 o 
   4 -12   6      101.38       98.16      5.13 o 
   0 -11   6       14.14        8.89      1.75 o 
   1 -11   6        8.09        4.76      1.18 o 
   2 -11   6       80.12       80.22      3.18 o 
   3 -11   6       32.25       29.44      2.04 o 
   4 -11   6      193.03      195.17      6.94 o 
   5 -11   6        0.82        0.60      1.15 o 
   6 -11   6       56.14       62.92      4.05 o 
   7 -11   6       74.74       82.32      3.23 o 
  -2 -10   6       22.03       27.82      2.37 o 
  -1 -10   6       28.92       26.54      2.46 o 
   0 -10   6      199.61      184.18      6.97 o 
   1 -10   6       21.60       21.39      3.06 o 
   2 -10   6       14.63        8.96      1.27 o 
   3 -10   6       37.71       32.66      1.89 o 
   4 -10   6       18.29       18.76      1.44 o 
   5 -10   6       20.40       16.51      1.55 o 
   6 -10   6       77.74       76.78      2.90 o 
   7 -10   6        7.63        4.10      1.12 o 
   8 -10   6       34.94       31.73      2.12 o 
  -3  -9   6       30.72       30.27      2.96 o 
  -2  -9   6       54.07       50.34      5.03 o 
  -1  -9   6       36.34       37.28      3.11 o 
   0  -9   6      111.38      114.31      3.64 o 
   1  -9   6        9.47        8.61      1.57 o 
   2  -9   6      128.06      123.55      3.40 o 
   3  -9   6       48.28       39.55      1.92 o 
   4  -9   6      217.03      213.27      3.29 o 
   5  -9   6       19.63       17.75      1.43 o 
   6  -9   6       41.51       31.49      1.88 o 
   7  -9   6      314.12      322.13      5.88 o 
   8  -9   6       34.36       29.72      1.99 o 
  -4  -8   6       27.06       24.44      2.19 o 
  -3  -8   6        2.52        2.09      1.02 o 
  -2  -8   6        3.41        5.25      1.09 o 
  -1  -8   6       91.31       79.19      3.29 o 
   0  -8   6       79.37       62.90      2.43 o 
   1  -8   6       74.34       67.30      2.48 o 
   2  -8   6        4.73        5.66      0.90 o 
   3  -8   6       37.47       31.11      1.28 o 
   4  -8   6      176.08      181.54      2.97 o 
   5  -8   6       61.74       57.05      1.74 o 
   6  -8   6      270.61      287.58      6.28 o 
   7  -8   6        1.88        0.94      0.81 o 
   8  -8   6       18.47       16.58      2.57 o 
  -5  -7   6       30.71       28.10      2.11 o 
  -4  -7   6       13.34       14.69      1.67 o 
  -3  -7   6       40.53       26.52      3.65 o 
  -2  -7   6       50.69       37.88      4.26 o 
  -1  -7   6      239.72      216.13      4.45 o 
   0  -7   6       63.46       70.18      5.59 o 
   1  -7   6       55.58       44.10      1.48 o 
   2  -7   6        4.47        3.01      0.91 o 
   3  -7   6      411.40      408.68      5.97 o 
   4  -7   6       32.08       24.97      1.12 o 
   5  -7   6      152.87      147.77      2.64 o 
   6  -7   6       43.89       39.72      1.90 o 
   7  -7   6       34.61       30.57      2.13 o 
   8  -7   6       31.54       27.81      2.84 o 
  -6  -6   6       87.28       90.83      3.50 o 
  -5  -6   6        9.07        9.34      1.39 o 
  -4  -6   6      110.13      111.97      3.55 o 
  -3  -6   6      251.55      237.07      4.73 o 
  -2  -6   6       58.79       50.41      3.22 o 
  -1  -6   6      238.49      237.89      4.25 o 
   0  -6   6        0.25       -0.11      0.34 o 
   1  -6   6        4.12        3.00      0.86 o 
   2  -6   6     1072.71     1105.96      7.08 o 
   3  -6   6       33.92       22.08      1.00 o 
   4  -6   6       30.89       24.15      1.07 o 
   5  -6   6        2.27        1.53      0.52 o 
   6  -6   6       62.93       54.52      2.14 o 
   7  -6   6       59.79       54.53      3.56 o 
   8  -6   6        0.52        0.09      1.18 o 
  -7  -5   6        0.30        0.24      0.89 o 
  -6  -5   6      144.10      140.79      4.09 o 
  -5  -5   6      137.27      130.53      3.72 o 
  -4  -5   6      483.92      475.52      7.88 o 
  -3  -5   6      115.20      105.27      2.96 o 
  -2  -5   6        4.87        2.15      0.62 o 
  -1  -5   6      193.93      206.30      6.83 o 
   0  -5   6      464.30      497.48      9.57 o 
   1  -5   6      141.12      156.57      2.64 o 
   2  -5   6        0.18        0.17      0.32 o 
   3  -5   6      673.27      668.24     26.21 o 
   4  -5   6      162.34      148.93      2.41 o 
   5  -5   6       33.54       30.66      1.24 o 
   6  -5   6      148.55      154.39      2.78 o 
   7  -5   6       12.22       11.65      2.08 o 
   8  -5   6      250.61      288.68      8.73 o 
  -8  -4   6      108.86       97.40      4.83 o 
  -7  -4   6      148.36      145.28      4.06 o 
  -6  -4   6      108.34      104.59      3.28 o 
  -5  -4   6        0.62        0.49      1.00 o 
  -4  -4   6       30.76       24.77      1.48 o 
  -3  -4   6       14.48        9.13      0.67 o 
  -2  -4   6      204.90      196.33      5.83 o 
  -1  -4   6       15.33       12.65      0.69 o 
   0  -4   6       72.26       71.47      1.49 o 
   1  -4   6        1.09        1.00      0.34 o 
   2  -4   6       88.08       72.91      1.51 o 
   3  -4   6      101.70       91.86      2.43 o 
   4  -4   6      148.89      137.89      2.33 o 
   5  -4   6        1.24        0.35      0.46 o 
   6  -4   6       37.14       30.38      1.75 o 
   7  -4   6      137.82      167.84      6.37 o 
   8  -4   6       94.00      102.90      5.16 o 
  -9  -3   6       16.88       13.50      1.62 o 
  -8  -3   6      101.27       95.90      3.33 o 
  -7  -3   6        0.27        0.02      0.66 o 
  -6  -3   6      146.84      137.92      3.48 o 
  -5  -3   6        7.22        6.31      0.91 o 
  -4  -3   6      101.67       90.01      1.83 o 
  -3  -3   6      143.30      132.86      2.64 o 
  -2  -3   6       61.83       44.76      1.20 o 
  -1  -3   6      646.20      713.41      7.87 o 
   0  -3   6      594.17      622.13      4.38 o 
   1  -3   6       18.35       10.63      0.60 o 
   2  -3   6      228.75      241.86      2.66 o 
   3  -3   6      482.28      462.19      9.14 o 
   4  -3   6      282.98      281.55      3.37 o 
   5  -3   6        3.58        1.80      0.70 o 
   6  -3   6        5.62        1.88      0.85 o 
   7  -3   6      129.51      135.78      5.65 o 
   8  -3   6        0.39        0.21      1.33 o 
  -9  -2   6        2.08        0.24      0.82 o 
  -8  -2   6      120.47      121.17      6.78 o 
  -7  -2   6       89.04       91.13      2.87 o 
  -6  -2   6        0.21        0.13      0.45 o 
  -5  -2   6      110.79      111.74      2.14 o 
  -4  -2   6        9.37        6.62      0.66 o 
  -3  -2   6       21.14       24.84      0.91 o 
  -2  -2   6      533.84      557.18      4.51 o 
  -1  -2   6        0.17        0.64      0.32 o 
   0  -2   6      126.38       96.40      2.94 o 
   1  -2   6      825.29      865.95      5.25 o 
   2  -2   6      256.09      240.86      4.47 o 
   3  -2   6      111.32       90.67      1.86 o 
   4  -2   6      947.40      986.28      9.36 o 
   5  -2   6      403.89      432.65     24.28 o 
   6  -2   6      428.77      456.27     10.70 o 
   7  -2   6      152.43      155.54      4.33 o 
 -10  -1   6       57.95       54.05      3.71 o 
  -9  -1   6       25.72       19.96      2.23 o 
  -8  -1   6      219.85      226.92      8.98 o 
  -7  -1   6       43.05       36.48      1.41 o 
  -6  -1   6       15.96       11.26      0.94 o 
  -5  -1   6      196.24      189.56      2.70 o 
  -4  -1   6        2.19        0.98      0.33 o 
  -3  -1   6      106.67       90.67      1.60 o 
  -2  -1   6       87.02       88.93      1.55 o 
  -1  -1   6       53.39       59.57      1.13 o 
   0  -1   6       65.03       73.79      1.99 o 
   1  -1   6       14.36       14.33      1.34 o 
   2  -1   6        0.33        0.43      0.29 o 
   3  -1   6        9.39        6.30      1.13 o 
   4  -1   6       89.80       84.94      2.75 o 
   5  -1   6       83.05       81.39      2.91 o 
   6  -1   6       29.09       24.51      1.81 o 
   7  -1   6        1.03        0.80      1.39 o 
 -11   0   6       94.03      102.51      5.28 o 
 -10   0   6        0.02       -0.27      1.06 o 
  -9   0   6       55.66       43.72      3.05 o 
  -8   0   6       28.39       25.28      1.29 o 
  -7   0   6        0.57        0.18      0.43 o 
  -6   0   6      285.22      288.44     10.45 o 
  -5   0   6      142.12      138.04      2.84 o 
  -4   0   6        9.37        3.31      0.50 o 
  -3   0   6      480.10      494.73     11.82 o 
  -2   0   6      518.05      516.37      8.55 o 
  -1   0   6      200.37      231.53      3.48 o 
   0   0   6        7.82        2.14      0.52 o 
   1   0   6       40.37       41.56      1.64 o 
   2   0   6      277.77      241.32      6.82 o 
   3   0   6      183.96      190.46      5.12 o 
   4   0   6      708.96      734.86      8.50 o 
   5   0   6       45.44       36.01      2.02 o 
   6   0   6        1.34        0.34      0.78 o 
 -11   1   6        0.49        1.06      1.27 o 
 -10   1   6       21.87       19.71      1.73 o 
  -9   1   6       38.47       36.36      2.01 o 
  -8   1   6       28.73       24.70      1.32 o 
  -7   1   6      635.63      671.73     24.28 o 
  -6   1   6      128.07      112.75     10.16 o 
  -5   1   6       21.94       18.02      0.83 o 
  -4   1   6      110.94      106.42      2.39 o 
  -3   1   6      382.70      436.05      7.59 o 
  -2   1   6       15.46       19.96      1.13 o 
  -1   1   6        0.56        1.81      0.51 o 
   0   1   6       21.38       12.60      0.97 o 
   1   1   6      493.51      436.34     16.53 o 
   2   1   6      187.46      187.79      3.88 o 
   3   1   6        6.35        4.81      0.90 o 
   4   1   6       21.58       14.35      1.41 o 
   5   1   6        0.01        0.11      0.85 o 
   6   1   6      100.64      100.99      3.60 o 
 -11   2   6       14.95       10.45      1.53 o 
 -10   2   6       84.34       72.58      2.92 o 
  -9   2   6        1.47        0.58      0.73 o 
  -8   2   6       12.54        7.50      1.11 o 
  -7   2   6        8.58        7.50      0.74 o 
  -6   2   6      429.25      454.58      5.88 o 
  -5   2   6       25.93       20.71      0.91 o 
  -4   2   6       53.93       57.54      1.33 o 
  -3   2   6        8.31        5.39      0.48 o 
  -2   2   6        0.46        0.14      0.22 o 
  -1   2   6       32.98       32.16      1.46 o 
   0   2   6      767.19      780.22      7.24 o 
   1   2   6       21.30       14.09      1.14 o 
   2   2   6        0.30       -0.66      0.56 o 
   3   2   6        0.05        1.37      1.28 o 
   4   2   6        0.18        0.30      0.76 o 
   5   2   6       21.27       16.89      1.77 o 
 -12   3   6        3.60        4.13      1.24 o 
 -11   3   6       88.43       80.59      3.16 o 
 -10   3   6        3.45        1.14      0.83 o 
  -9   3   6        8.23        6.39      1.09 o 
  -8   3   6       91.90       79.10      2.78 o 
  -7   3   6      704.59      747.37     10.82 o 
  -6   3   6       94.45       87.05      3.24 o 
  -5   3   6      142.10      162.79      4.86 o 
  -4   3   6      789.63      820.85     15.91 o 
  -3   3   6      275.45      252.16      5.33 o 
  -2   3   6       67.58       58.45      1.42 o 
  -1   3   6      101.56       99.00      2.01 o 
   0   3   6       28.37       20.73      1.37 o 
   1   3   6       65.52       59.37      2.35 o 
   2   3   6        0.30        0.85      0.62 o 
   3   3   6        7.32        7.86      1.21 o 
   4   3   6        3.90        2.82      1.06 o 
   5   3   6       32.75       29.44      3.53 o 
 -12   4   6       57.25       54.75      2.84 o 
 -11   4   6       31.93       27.42      2.03 o 
 -10   4   6      108.23      105.01      3.55 o 
  -9   4   6      208.44      199.31     10.16 o 
  -8   4   6      215.71      216.85      7.79 o 
  -7   4   6       16.39       17.85      0.98 o 
  -6   4   6       15.75       12.28      2.09 o 
  -5   4   6       24.72       25.97      1.27 o 
  -4   4   6      580.01      558.21     12.45 o 
  -3   4   6       41.58       42.55      1.78 o 
  -2   4   6      337.48      325.79      3.57 o 
  -1   4   6       35.56       28.74      1.09 o 
   0   4   6      287.39      307.18      5.41 o 
   1   4   6       19.23       16.24      1.49 o 
   2   4   6       64.95       60.91      2.73 o 
   3   4   6       50.02       52.20      4.26 o 
   4   4   6       26.62       24.34      3.56 o 
 -12   5   6        5.39        3.90      1.26 o 
 -11   5   6       55.22       63.24      2.98 o 
 -10   5   6       66.80       70.48      2.93 o 
  -9   5   6       21.90       16.16      1.71 o 
  -8   5   6      383.35      353.10      5.83 o 
  -7   5   6      250.61      238.38      5.80 o 
  -6   5   6       14.40       12.63      0.83 o 
  -5   5   6       21.41       15.13      0.88 o 
  -4   5   6      394.84      391.22      6.46 o 
  -3   5   6      255.96      250.93      4.62 o 
  -2   5   6        1.72        0.32      0.40 o 
  -1   5   6       33.70       37.78      1.96 o 
   0   5   6       86.35       86.12      4.35 o 
   1   5   6       69.58       60.92      3.11 o 
   2   5   6       41.28       52.35      4.29 o 
   3   5   6        2.65        1.21      1.75 o 
 -12   6   6       13.32        7.62      1.58 o 
 -11   6   6      100.45      111.24      3.93 o 
 -10   6   6        6.23        4.35      1.55 o 
  -9   6   6       37.29       43.29      3.11 o 
  -8   6   6        1.31        0.31      0.70 o 
  -7   6   6       11.26        5.70      0.96 o 
  -6   6   6      301.95      297.60      3.76 o 
  -5   6   6       10.66        6.86      0.72 o 
  -4   6   6      565.09      565.19      9.88 o 
  -3   6   6       62.18       50.97      1.84 o 
  -2   6   6      287.39      290.93      5.47 o 
  -1   6   6       63.93       61.27      2.67 o 
   0   6   6      133.52      126.50      3.93 o 
   1   6   6      164.19      202.84      8.39 o 
   2   6   6       19.44       14.13      2.87 o 
 -12   7   6        2.26        1.00      1.11 o 
 -11   7   6        0.01        0.30      0.95 o 
 -10   7   6       23.06       21.19      1.82 o 
  -9   7   6        2.05        0.38      0.77 o 
  -8   7   6      122.15      102.77      3.77 o 
  -7   7   6      761.60      729.06      8.56 o 
  -6   7   6        0.01        0.23      0.48 o 
  -5   7   6       74.28       62.60      1.86 o 
  -4   7   6       56.34       45.52      1.63 o 
  -3   7   6       36.84       23.86      1.76 o 
  -2   7   6       58.16       64.78      2.79 o 
  -1   7   6       94.39       92.60      5.37 o 
   0   7   6      152.59      163.71      7.43 o 
   1   7   6      146.85      151.78      7.43 o 
 -11   8   6       14.78       17.58      2.01 o 
 -10   8   6       68.71       64.96      3.06 o 
  -9   8   6       13.84        6.05      1.30 o 
  -8   8   6      215.17      208.19      4.77 o 
  -7   8   6      102.80       85.89      2.95 o 
  -6   8   6       51.64       42.58      2.09 o 
  -5   8   6      265.84      260.05      4.04 o 
  -4   8   6      196.68      183.60      4.23 o 
  -3   8   6      161.91      188.10      6.25 o 
  -2   8   6      144.70      131.73      6.25 o 
  -1   8   6        0.06       -0.57      1.30 o 
 -11   9   6       10.64        5.43      1.38 o 
 -10   9   6        1.00        1.91      1.10 o 
  -9   9   6       13.23       14.17      2.90 o 
  -8   9   6        0.00       -0.90      0.68 o 
  -7   9   6       67.24       66.55      2.73 o 
  -6   9   6       52.28       46.05      2.29 o 
  -5   9   6       29.17       23.93      1.42 o 
  -4   9   6        2.44        3.23      1.09 o 
  -3   9   6      177.14      173.79      7.28 o 
  -2   9   6        9.26        8.67      2.26 o 
 -10  10   6       21.02       17.51      2.01 o 
  -9  10   6       40.60       36.57      2.33 o 
  -8  10   6       56.24       54.94      3.12 o 
  -7  10   6       16.11       16.23      1.75 o 
  -6  10   6       43.16       30.31      2.10 o 
  -5  10   6        1.01        0.42      1.39 o 
  -4  10   6        1.71       -1.18      1.66 o 
   1 -11   7       20.45       17.55      1.91 o 
   2 -11   7       39.52       35.76      2.25 o 
   3 -11   7       18.87       20.21      1.89 o 
   4 -11   7        0.01       -0.18      1.33 o 
   5 -11   7      153.75      166.06      6.31 o 
   6 -11   7      146.76      167.90      6.43 o 
  -2 -10   7        1.66        2.59      1.18 o 
  -1 -10   7       36.36       29.18      3.05 o 
   0 -10   7      228.67      249.56      5.59 o 
   1 -10   7        8.33        5.01      1.09 o 
   2 -10   7       30.92       26.13      1.79 o 
   3 -10   7        0.92        0.65      1.07 o 
   4 -10   7       53.18       53.07      2.32 o 
   5 -10   7      100.88      102.21      3.22 o 
   6 -10   7        0.01       -0.42      0.83 o 
   7 -10   7        2.51        2.05      0.97 o 
  -3  -9   7        6.43        3.62      1.17 o 
  -2  -9   7        6.00        4.18      1.18 o 
  -1  -9   7       21.39       24.26      3.56 o 
   0  -9   7       16.56       11.90      2.13 o 
   1  -9   7       41.23       33.31      1.87 o 
   2  -9   7        0.12        0.69      0.71 o 
   3  -9   7       14.19       12.03      1.27 o 
   4  -9   7        0.05        3.08      3.63 o 
   5  -9   7        1.77        2.91      0.88 o 
   6  -9   7      130.89      132.61      5.34 o 
   7  -9   7        9.52        7.04      1.90 o 
  -4  -8   7       13.98       10.40      1.56 o 
  -3  -8   7       34.96       32.10      3.06 o 
  -2  -8   7       35.68       33.88      2.04 o 
  -1  -8   7        6.96        4.79      0.94 o 
   0  -8   7       38.29       34.74      1.87 o 
   1  -8   7        5.03        5.92      0.99 o 
   2  -8   7       24.27       20.40      1.14 o 
   3  -8   7        6.24        4.05      0.68 o 
   4  -8   7      301.36      315.94      6.10 o 
   5  -8   7      274.24      269.05      8.92 o 
   6  -8   7        0.45       -0.52      0.69 o 
   7  -8   7       74.94       75.12      4.32 o 
   8  -8   7       34.08       29.92      3.08 o 
  -5  -7   7        3.83        0.97      0.90 o 
  -4  -7   7       16.08       15.98      1.71 o 
  -3  -7   7        7.71        5.42      1.05 o 
  -2  -7   7       45.09       40.23      2.03 o 
  -1  -7   7      101.38       92.92      2.90 o 
   0  -7   7       51.55       45.02      1.93 o 
   1  -7   7        4.81        3.04      0.57 o 
   2  -7   7       94.91       87.25      3.12 o 
   3  -7   7       28.04       25.73      1.18 o 
   4  -7   7      407.48      410.38      7.06 o 
   5  -7   7        0.47        0.29      0.53 o 
   6  -7   7        0.67        0.66      1.09 o 
   7  -7   7        0.82        0.39      1.15 o 
   8  -7   7       22.96       20.71      2.93 o 
  -6  -6   7        0.19       -0.63      0.79 o 
  -5  -6   7       11.43        7.09      1.21 o 
  -4  -6   7       20.97       16.53      1.55 o 
  -3  -6   7      441.18      426.75      6.41 o 
  -2  -6   7      315.25      305.37     11.43 o 
  -1  -6   7        0.40        0.57      0.58 o 
   0  -6   7      106.91      108.80      2.16 o 
   1  -6   7       85.47       87.95      3.99 o 
   2  -6   7       12.21       11.35      0.97 o 
   3  -6   7      525.20      536.62      7.79 o 
   4  -6   7      285.46      291.92      4.85 o 
   5  -6   7        0.05        0.07      0.63 o 
   6  -6   7        3.72        3.02      1.27 o 
   7  -6   7        0.39       -0.06      1.15 o 
   8  -6   7        6.71        4.83      1.81 o 
  -7  -5   7       97.47      103.41      3.67 o 
  -6  -5   7       15.18       14.69      1.59 o 
  -5  -5   7       99.50       95.05      4.47 o 
  -4  -5   7      118.25       95.61      2.92 o 
  -3  -5   7      128.26      126.09      3.20 o 
  -2  -5   7       68.56       63.19      1.60 o 
  -1  -5   7       15.90       10.40      0.78 o 
   0  -5   7     1027.15     1103.01     27.11 o 
   1  -5   7       60.61       51.19      1.82 o 
   2  -5   7        5.12        3.02      0.51 o 
   3  -5   7        9.23        4.56      0.59 o 
   4  -5   7        2.95        2.23      0.68 o 
   5  -5   7        0.06       -0.12      0.59 o 
   6  -5   7       17.93       11.85      1.29 o 
   7  -5   7       55.69       53.08      3.71 o 
   8  -5   7       70.68       77.66      4.89 o 
  -8  -4   7       49.52       47.40      3.53 o 
  -7  -4   7        2.63        3.07      0.96 o 
  -6  -4   7      217.99      245.10      7.55 o 
  -5  -4   7       11.85       10.13      1.16 o 
  -4  -4   7      162.61      157.13      5.07 o 
  -3  -4   7        0.09       -0.04      0.39 o 
  -2  -4   7       47.19       54.89      1.48 o 
  -1  -4   7      643.15      619.78     13.15 o 
   0  -4   7       24.29       38.00      1.17 o 
   1  -4   7       34.02       32.50      1.08 o 
   2  -4   7        0.75        0.34      0.34 o 
   3  -4   7      328.20      333.96      9.59 o 
   4  -4   7      527.02      582.49     19.79 o 
   5  -4   7       20.65       16.86      1.36 o 
   6  -4   7        9.68        6.57      1.06 o 
   7  -4   7        0.61        0.45      1.27 o 
  -9  -3   7       87.05       95.16      3.46 o 
  -8  -3   7      408.74      415.81     14.95 o 
  -7  -3   7      385.15      377.17      6.10 o 
  -6  -3   7       11.56        8.93      1.10 o 
  -5  -3   7       18.84       15.38      1.21 o 
  -4  -3   7       11.14        8.34      0.73 o 
  -3  -3   7       21.10       12.80      0.77 o 
  -2  -3   7      266.65      270.99      6.77 o 
  -1  -3   7        0.05       -0.05      0.27 o 
   0  -3   7      109.00       99.42      1.99 o 
   1  -3   7      276.60      286.25      5.62 o 
   2  -3   7      177.49      178.31      3.82 o 
   3  -3   7      194.41      205.53      8.74 o 
   4  -3   7      416.37      421.07      6.03 o 
   5  -3   7        2.97        2.40      0.85 o 
   6  -3   7       18.72       17.41      1.71 o 
   7  -3   7        0.31        0.82      1.33 o 
  -9  -2   7        0.13        0.06      0.84 o 
  -8  -2   7      164.53      157.69      5.74 o 
  -7  -2   7      136.54      119.17      3.27 o 
  -6  -2   7        0.36        0.49      0.47 o 
  -5  -2   7      223.05      210.27      4.67 o 
  -4  -2   7      522.53      548.44      6.35 o 
  -3  -2   7     1059.23     1200.17     14.85 o 
  -2  -2   7      262.41      246.22      8.51 o 
  -1  -2   7      377.58      379.96      3.31 o 
   0  -2   7      759.91      833.95      5.93 o 
   1  -2   7        0.03       -0.03      0.45 o 
   2  -2   7       65.77       52.62      1.97 o 
   3  -2   7       18.25       14.80      1.25 o 
   4  -2   7      192.96      203.53      4.33 o 
   5  -2   7       96.04       95.53      3.17 o 
   6  -2   7       58.27       52.61      2.59 o 
   7  -2   7       11.97       10.81      2.29 o 
 -10  -1   7        0.65        0.21      1.12 o 
  -9  -1   7        7.43       10.87      1.90 o 
  -8  -1   7        9.46        5.56      1.03 o 
  -7  -1   7       25.85       18.77      1.09 o 
  -6  -1   7      369.46      360.31      7.65 o 
  -5  -1   7      102.70       99.26      1.99 o 
  -4  -1   7      288.62      279.91      4.09 o 
  -3  -1   7      141.59      135.25      2.02 o 
  -2  -1   7       22.66       14.27      0.67 o 
  -1  -1   7      742.38      730.62      4.58 o 
   0  -1   7      186.33      194.30      3.47 o 
   1  -1   7       30.88       38.10      1.66 o 
   2  -1   7        2.05        0.48      0.53 o 
   3  -1   7       19.33       15.89      1.29 o 
   4  -1   7      746.80      806.10      9.22 o 
   5  -1   7        2.60        2.26      0.90 o 
   6  -1   7       16.84       16.18      1.75 o 
 -10   0   7       55.93       53.68      3.62 o 
  -9   0   7       10.12       10.39      1.75 o 
  -8   0   7        1.10        0.21      0.52 o 
  -7   0   7      187.02      170.66      5.18 o 
  -6   0   7      113.31       97.74      2.78 o 
  -5   0   7      206.67      186.28      4.53 o 
  -4   0   7       64.94       45.73      2.45 o 
  -3   0   7      211.78      201.35      8.68 o 
  -2   0   7      384.17      380.44      7.82 o 
  -1   0   7        0.12        0.74      0.46 o 
   0   0   7      174.94      156.77     14.52 o 
   1   0   7       15.58       11.24      1.11 o 
   2   0   7      125.33      124.57      3.22 o 
   3   0   7      440.02      465.24      7.44 o 
   4   0   7       74.23       72.31      2.81 o 
   5   0   7        0.20       -0.29      0.76 o 
   6   0   7        7.03        4.23      1.27 o 
 -11   1   7       19.07       21.56      2.75 o 
 -10   1   7       45.72       43.63      1.85 o 
  -9   1   7        4.69        2.03      0.86 o 
  -8   1   7      438.53      447.46      4.82 o 
  -7   1   7      232.86      223.73      5.13 o 
  -6   1   7        6.08        4.80      0.60 o 
  -5   1   7      186.20      174.87      3.14 o 
  -4   1   7      187.83      212.83      3.34 o 
  -3   1   7      133.26      130.07      1.86 o 
  -2   1   7      225.88      233.51      7.02 o 
  -1   1   7        3.45        2.60      0.63 o 
   0   1   7      145.05      133.96      3.50 o 
   1   1   7       37.28       36.12      2.70 o 
   2   1   7      639.66      654.44     24.46 o 
   3   1   7        2.69        1.54      0.79 o 
   4   1   7       20.85       16.30      1.66 o 
   5   1   7       17.31       14.78      1.92 o 
 -11   2   7        5.36        4.18      1.17 o 
 -10   2   7       14.22        9.20      1.36 o 
  -9   2   7       70.88       64.68      3.88 o 
  -8   2   7      292.18      271.04      6.64 o 
  -7   2   7      260.50      245.75      3.73 o 
  -6   2   7      199.60      207.71      4.42 o 
  -5   2   7      181.46      188.75      3.03 o 
  -4   2   7      175.19      151.09      3.66 o 
  -3   2   7        2.94        0.62      0.32 o 
  -2   2   7       12.67        5.20      0.82 o 
  -1   2   7      784.42      774.50     18.39 o 
   0   2   7       80.61       72.10      2.48 o 
   1   2   7      119.74      114.31      3.27 o 
   2   2   7       40.51       33.91      1.93 o 
   3   2   7       53.44       49.29      3.86 o 
   4   2   7      132.67      131.86      8.94 o 
   5   2   7       62.46       56.27      4.50 o 
 -11   3   7        0.27        0.45      0.80 o 
 -10   3   7        8.77        7.31      2.51 o 
  -9   3   7       15.74        6.22      1.21 o 
  -8   3   7      418.87      412.47      6.23 o 
  -7   3   7      207.57      224.45      5.43 o 
  -6   3   7        4.09        5.76      0.69 o 
  -5   3   7       43.13       38.51      1.27 o 
  -4   3   7       24.73       14.30      0.89 o 
  -3   3   7      174.92      127.72      1.91 o 
  -2   3   7     1290.89     1324.60     22.40 o 
  -1   3   7       23.80       17.10      1.37 o 
   0   3   7        0.38       -0.33      0.52 o 
   1   3   7        0.14        0.12      0.66 o 
   2   3   7        3.09        1.84      0.86 o 
   3   3   7       68.83       68.70      3.03 o 
   4   3   7       33.83       29.41      3.50 o 
 -12   4   7        0.36       -0.18      0.90 o 
 -11   4   7       10.63       12.46      1.66 o 
 -10   4   7       60.83       53.45      2.55 o 
  -9   4   7      197.10      184.54      5.71 o 
  -8   4   7      301.11      286.81      6.79 o 
  -7   4   7      238.56      213.99      4.58 o 
  -6   4   7       18.67       21.47      1.52 o 
  -5   4   7       31.32       24.34      1.04 o 
  -4   4   7      342.42      352.96      9.01 o 
  -3   4   7      677.26      672.81     21.74 o 
  -2   4   7        0.35       -0.12      0.53 o 
  -1   4   7        0.05        0.25      0.58 o 
   0   4   7        0.02       -0.18      0.71 o 
   1   4   7        0.39        0.35      0.77 o 
   2   4   7       82.27       89.33      3.45 o 
   3   4   7        3.19        2.02      1.72 o 
 -12   5   7       43.13       36.16      3.34 o 
 -11   5   7       31.28       20.20      1.88 o 
 -10   5   7       73.51       65.45      2.86 o 
  -9   5   7        0.30        0.84      0.77 o 
  -8   5   7        0.47        0.71      0.83 o 
  -7   5   7       16.80        7.10      1.33 o 
  -6   5   7      204.50      192.50      7.11 o 
  -5   5   7       10.44        5.95      0.85 o 
  -4   5   7      455.20      452.79      6.15 o 
  -3   5   7      522.40      528.60     20.30 o 
  -2   5   7       13.46       12.68      2.23 o 
  -1   5   7       17.62       18.18      2.02 o 
   0   5   7       34.31       23.56      1.92 o 
   1   5   7       65.99       65.33      3.05 o 
   2   5   7        9.44        9.51      2.57 o 
 -12   6   7       21.76       17.26      2.02 o 
 -11   6   7       91.45       93.64      3.56 o 
 -10   6   7       25.14       26.20      2.04 o 
  -9   6   7        4.04        2.72      0.93 o 
  -8   6   7       11.85        7.56      1.63 o 
  -7   6   7      234.19      214.83      6.90 o 
  -6   6   7        7.85        5.96      0.71 o 
  -5   6   7       44.11       36.56      1.89 o 
  -4   6   7      383.12      394.67     10.27 o 
  -3   6   7      149.88      156.01      5.45 o 
  -2   6   7      144.32      150.49      5.77 o 
  -1   6   7       19.90       21.26      1.82 o 
   0   6   7       10.11       15.71      1.79 o 
   1   6   7       23.17       20.47      3.41 o 
 -12   7   7       35.04       41.42      2.76 o 
 -11   7   7        7.19        4.51      1.35 o 
 -10   7   7        0.88        0.39      0.85 o 
  -9   7   7       14.91       13.18      1.56 o 
  -8   7   7      177.68      169.87      5.37 o 
  -7   7   7        4.79        2.55      0.84 o 
  -6   7   7      108.94      102.74      2.42 o 
  -5   7   7        1.25        1.00      0.57 o 
  -4   7   7      425.15      454.63      9.19 o 
  -3   7   7      707.72      764.20      9.96 o 
  -2   7   7        8.52        8.67      1.50 o 
  -1   7   7       28.72       39.86      3.89 o 
   0   7   7        0.23        0.57      1.69 o 
 -11   8   7        2.82        0.89      1.06 o 
 -10   8   7        9.46        7.99      1.46 o 
  -9   8   7      133.61      127.08      3.98 o 
  -8   8   7        5.87        3.38      1.51 o 
  -7   8   7       49.73       45.26      2.25 o 
  -6   8   7      105.03       91.13      4.11 o 
  -5   8   7       27.14       21.92      1.79 o 
  -4   8   7        0.83        0.29      0.86 o 
  -3   8   7       37.99       40.11      2.46 o 
  -2   8   7       28.33       29.80      3.41 o 
 -10   9   7      136.62      143.40      9.98 o 
  -9   9   7        0.19       -0.52      0.84 o 
  -8   9   7       42.72       37.54      2.21 o 
  -7   9   7       71.50       61.31      2.67 o 
  -6   9   7       42.62       38.83      3.71 o 
  -5   9   7        0.01       -0.78      0.91 o 
  -4   9   7        8.02        5.24      1.32 o 
  -3   9   7       12.09        6.82      2.08 o 
  -9  10   7       22.15       20.48      1.93 o 
  -8  10   7       89.13       89.32      3.45 o 
  -7  10   7        0.35       -0.60      1.66 o 
  -6  10   7        0.53        1.96      1.72 o 
   1 -11   8       31.82       25.45      1.94 o 
   2 -11   8      115.46      117.40      3.82 o 
   3 -11   8        0.03       -0.35      0.83 o 
   4 -11   8       73.74       76.84      4.41 o 
  -1 -10   8       44.01       39.15      2.39 o 
   0 -10   8        0.04        0.00      0.84 o 
   1 -10   8       34.87       30.57      1.95 o 
   2 -10   8       44.40       45.87      4.54 o 
   3 -10   8       99.07      100.02      6.19 o 
   4 -10   8      244.89      254.74      7.31 o 
   5 -10   8       31.21       28.68      2.72 o 
   6 -10   8        0.89        2.69      1.60 o 
  -3  -9   8        7.52        7.23      1.34 o 
  -2  -9   8       29.81       28.83      2.93 o 
  -1  -9   8       13.64        9.37      1.33 o 
   0  -9   8        0.33        0.35      0.77 o 
   1  -9   8        0.34       -0.14      0.69 o 
   2  -9   8        2.75        3.83      1.65 o 
   3  -9   8      128.24      132.64      5.01 o 
   4  -9   8       17.90       15.85      1.16 o 
   5  -9   8        1.06       -0.72      0.94 o 
   6  -9   8       75.78       76.09      4.35 o 
  -4  -8   8       12.69        6.85      1.30 o 
  -3  -8   8       24.68       25.37      4.24 o 
  -2  -8   8        0.45       -0.02      0.70 o 
  -1  -8   8       90.94       87.69      3.05 o 
   0  -8   8       46.47       39.04      1.99 o 
   1  -8   8        2.49        3.26      0.83 o 
   2  -8   8       27.67       28.10      1.31 o 
   3  -8   8       22.02       16.76      1.09 o 
   4  -8   8       30.37       29.40      1.38 o 
   5  -8   8       40.99       35.93      2.81 o 
   6  -8   8       47.72       38.25      3.08 o 
   7  -8   8       41.18       42.21      3.53 o 
  -5  -7   8        0.15        0.11      0.86 o 
  -4  -7   8       14.25       14.43      1.95 o 
  -3  -7   8       76.73       68.59      3.23 o 
  -2  -7   8       16.96       14.66      1.83 o 
  -1  -7   8       25.42       20.30      2.55 o 
   0  -7   8        9.30        7.81      1.05 o 
   1  -7   8      223.27      215.26      7.34 o 
   2  -7   8       93.56       95.04      2.91 o 
   3  -7   8      382.01      400.60     13.59 o 
   4  -7   8      309.23      304.32      6.70 o 
   5  -7   8        3.61        1.95      0.80 o 
   6  -7   8       26.60       24.25      2.57 o 
   7  -7   8        2.91        2.20      1.45 o 
  -6  -6   8      110.11      116.01      3.81 o 
  -5  -6   8        2.49        0.85      0.76 o 
  -4  -6   8      254.12      231.41      8.18 o 
  -3  -6   8      114.86      105.34      4.74 o 
  -2  -6   8        0.35        0.38      0.61 o 
  -1  -6   8      253.67      264.19      4.63 o 
   0  -6   8       92.70       81.55      4.13 o 
   1  -6   8       48.35       45.21      1.77 o 
   2  -6   8      333.46      309.52      8.44 o 
   3  -6   8       20.18       14.81      1.31 o 
   4  -6   8       25.98       21.92      2.84 o 
   5  -6   8      130.49      125.66      4.50 o 
   6  -6   8       21.49       17.54      2.17 o 
   7  -6   8       13.86       12.62      2.26 o 
  -7  -5   8        6.22        7.09      1.29 o 
  -6  -5   8      164.42      171.15      4.41 o 
  -5  -5   8       40.69       33.45      2.70 o 
  -4  -5   8      426.38      459.26      6.59 o 
  -3  -5   8       61.77       63.65      3.86 o 
  -2  -5   8       10.01        6.55      0.74 o 
  -1  -5   8       33.25       31.71      1.21 o 
   0  -5   8      308.21      344.88     12.44 o 
   1  -5   8       88.26       74.70      3.11 o 
   2  -5   8        3.93        1.60      0.66 o 
   3  -5   8      340.78      357.70      6.85 o 
   4  -5   8      105.56       96.86      2.95 o 
   5  -5   8       23.67       21.34      2.75 o 
   6  -5   8        4.49        3.56      1.69 o 
   7  -5   8       16.09       14.95      2.63 o 
  -8  -4   8       46.22       42.86      2.41 o 
  -7  -4   8      231.53      239.25      5.21 o 
  -6  -4   8       28.12       20.31      1.56 o 
  -5  -4   8       84.08       78.30      2.66 o 
  -4  -4   8      162.73      160.77      5.65 o 
  -3  -4   8       10.55       12.51      0.87 o 
  -2  -4   8      526.15      553.59      9.51 o 
  -1  -4   8       38.92       30.45      1.13 o 
   0  -4   8      153.24      155.48      2.41 o 
   1  -4   8        1.33        0.19      0.65 o 
   2  -4   8        0.16       -0.30      0.51 o 
   3  -4   8       26.17       21.96      1.46 o 
   4  -4   8      124.14      112.40      4.77 o 
   5  -4   8       24.33       21.32      1.90 o 
   6  -4   8       17.10       12.58      1.60 o 
   7  -4   8       37.25       35.48      3.44 o 
  -9  -3   8        0.32        0.32      0.92 o 
  -8  -3   8      189.39      197.29      5.77 o 
  -7  -3   8        7.85        5.15      1.03 o 
  -6  -3   8      304.26      316.45      5.29 o 
  -5  -3   8        2.11        0.94      0.64 o 
  -4  -3   8       64.54       65.08      1.73 o 
  -3  -3   8      820.34      871.03      6.38 o 
  -2  -3   8      113.15      115.93      2.10 o 
  -1  -3   8      410.51      423.33      6.87 o 
   0  -3   8        3.85        5.90      0.85 o 
   1  -3   8      147.90      140.67      3.21 o 
   2  -3   8       69.37       60.75      2.25 o 
   3  -3   8       62.07       58.34      2.23 o 
   4  -3   8      132.60      135.22      5.92 o 
   5  -3   8        0.93        1.25      0.84 o 
   6  -3   8        4.72        4.70      1.17 o 
  -9  -2   8       93.44       80.67      4.54 o 
  -8  -2   8       80.87       66.82      5.24 o 
  -7  -2   8       11.48       11.63      1.28 o 
  -6  -2   8      108.18      100.71      2.27 o 
  -5  -2   8       14.38       11.72      0.91 o 
  -4  -2   8      739.66      770.75      9.53 o 
  -3  -2   8       23.97       23.79      1.00 o 
  -2  -2   8      472.16      500.63      4.21 o 
  -1  -2   8       14.93       11.65      1.08 o 
   0  -2   8      303.55      294.23      5.43 o 
   1  -2   8      857.33      834.33      8.30 o 
   2  -2   8      267.02      263.60      4.65 o 
   3  -2   8      119.53      112.07      8.64 o 
   4  -2   8      116.84      118.38      3.51 o 
   5  -2   8       34.45       28.95      1.96 o 
   6  -2   8       77.18       79.76      3.32 o 
 -10  -1   8       47.30       42.72      3.38 o 
  -9  -1   8        3.22        2.91      0.94 o 
  -8  -1   8        9.68        6.99      1.10 o 
  -7  -1   8      247.93      260.16      4.22 o 
  -6  -1   8        7.89        4.28      0.63 o 
  -5  -1   8      327.40      331.25      8.30 o 
  -4  -1   8      629.27      618.72     24.50 o 
  -3  -1   8       81.31       72.93      2.24 o 
  -2  -1   8      302.51      281.61      7.72 o 
  -1  -1   8        1.45        1.27      0.56 o 
   0  -1   8       76.20       72.44      2.34 o 
   1  -1   8       96.09       88.99      3.61 o 
   2  -1   8      125.02      118.62      3.89 o 
   3  -1   8       84.64       87.96      3.01 o 
   4  -1   8       48.74       40.97      2.21 o 
   5  -1   8       93.88       98.20      4.23 o 
   6  -1   8        0.01       -1.21      0.90 o 
 -10   0   8        2.31        0.85      1.24 o 
  -9   0   8        0.59        1.18      1.06 o 
  -8   0   8      589.78      579.92      5.74 o 
  -7   0   8       39.16       29.41      1.27 o 
  -6   0   8      192.37      188.07      4.17 o 
  -5   0   8       45.63       38.32      1.27 o 
  -4   0   8       96.06       79.55      5.01 o 
  -3   0   8      372.83      377.46      6.25 o 
  -2   0   8       49.71       41.85      1.70 o 
  -1   0   8       83.47       72.94      2.34 o 
   0   0   8       52.91       42.73      2.16 o 
   1   0   8       14.39       14.02      1.33 o 
   2   0   8      314.47      319.81      5.57 o 
   3   0   8        5.84        4.98      1.08 o 
   4   0   8       47.59       42.42      2.35 o 
   5   0   8        0.94       -0.26      0.90 o 
 -11   1   8       23.69       22.28      2.48 o 
 -10   1   8       24.53       18.93      2.17 o 
  -9   1   8       38.01       35.09      1.58 o 
  -8   1   8      128.72      115.97      3.34 o 
  -7   1   8       36.27       36.13      1.33 o 
  -6   1   8      430.34      416.22      6.54 o 
  -5   1   8       17.77       11.71      0.81 o 
  -4   1   8     1503.35     1544.87     18.80 o 
  -3   1   8      639.88      642.80     15.58 o 
  -2   1   8       78.57       75.40      2.41 o 
  -1   1   8        7.31        8.85      1.08 o 
   0   1   8       88.01       95.62      2.88 o 
   1   1   8      934.11      944.98     13.62 o 
   2   1   8       21.71       20.61      2.23 o 
   3   1   8      118.89      126.10      3.87 o 
   4   1   8       19.75       17.11      2.04 o 
 -11   2   8       36.12       26.75      2.02 o 
 -10   2   8        2.48        1.25      0.85 o 
  -9   2   8       70.47       70.82      2.75 o 
  -8   2   8        2.27        0.57      0.53 o 
  -7   2   8       59.95       58.16      1.70 o 
  -6   2   8        3.04        2.24      0.74 o 
  -5   2   8       53.22       42.76      1.32 o 
  -4   2   8      114.52       93.50      3.81 o 
  -3   2   8       75.56       66.63      2.33 o 
  -2   2   8      151.39      141.32      5.03 o 
  -1   2   8      195.50      177.10     10.81 o 
   0   2   8     1228.89     1253.58     11.68 o 
   1   2   8       43.50       30.61      1.86 o 
   2   2   8       12.44       11.43      1.43 o 
   3   2   8      107.19      110.47      3.79 o 
   4   2   8      227.01      249.27     13.10 o 
 -11   3   8       32.31       31.72      2.18 o 
 -10   3   8        5.14        3.84      1.07 o 
  -9   3   8       25.05       15.00      1.41 o 
  -8   3   8      103.64       93.21      3.03 o 
  -7   3   8        2.27        0.25      0.46 o 
  -6   3   8        2.17        2.07      0.53 o 
  -5   3   8       27.09       28.92      2.29 o 
  -4   3   8      353.23      384.02     10.96 o 
  -3   3   8     1187.02     1204.15     62.36 o 
  -2   3   8       41.46       34.65      1.85 o 
  -1   3   8        8.35        9.53      1.46 o 
   0   3   8        1.76        2.95      0.92 o 
   1   3   8        1.82        0.60      0.83 o 
   2   3   8       46.44       49.07      3.08 o 
   3   3   8       73.30       68.35      3.21 o 
 -11   4   8        1.65        0.22      0.88 o 
 -10   4   8        0.02       -0.27      0.73 o 
  -9   4   8       68.86       71.97      2.86 o 
  -8   4   8       11.19        5.40      0.98 o 
  -7   4   8        0.76        1.14      0.52 o 
  -6   4   8        9.75        6.27      0.72 o 
  -5   4   8      626.83      608.23      9.75 o 
  -4   4   8      785.88      836.69     24.28 o 
  -3   4   8       39.17       32.76      3.55 o 
  -2   4   8       18.66       18.69      1.54 o 
  -1   4   8       71.73       67.99      4.45 o 
   0   4   8       42.15       35.95      2.22 o 
   1   4   8      187.56      200.72      6.58 o 
   2   4   8       41.19       43.28      2.91 o 
 -12   5   8       11.96        9.56      1.58 o 
 -11   5   8       77.88       81.27      3.33 o 
 -10   5   8       13.75       15.56      1.75 o 
  -9   5   8        6.91        4.63      1.02 o 
  -8   5   8       30.41       21.19      1.58 o 
  -7   5   8       87.77       69.28      2.49 o 
  -6   5   8      184.59      161.57      8.04 o 
  -5   5   8       69.37       63.90      4.35 o 
  -4   5   8      164.00      172.91      8.14 o 
  -3   5   8        0.04        0.72      0.69 o 
  -2   5   8        8.38        7.63      1.36 o 
  -1   5   8      165.29      174.01      4.75 o 
   0   5   8       20.49       23.74      1.98 o 
   1   5   8       71.83       75.19      3.44 o 
 -11   6   8       10.29       12.02      1.73 o 
 -10   6   8        2.63        1.27      0.93 o 
  -9   6   8        6.47        1.37      0.88 o 
  -8   6   8       30.86       28.92      2.32 o 
  -7   6   8        4.02        4.68      1.00 o 
  -6   6   8       59.84       61.85      4.02 o 
  -5   6   8       16.69       14.53      1.55 o 
  -4   6   8        7.61        6.57      1.18 o 
  -3   6   8        3.19        2.81      0.92 o 
  -2   6   8        1.09        0.02      0.85 o 
  -1   6   8        8.42        9.06      1.53 o 
   0   6   8        6.96        2.51      1.25 o 
 -11   7   8        1.55       -0.35      0.94 o 
 -10   7   8        3.06        1.05      0.93 o 
  -9   7   8       50.07       53.29      2.64 o 
  -8   7   8      126.90      114.97      3.52 o 
  -7   7   8       58.86       54.38      4.05 o 
  -6   7   8        0.12        0.33      0.81 o 
  -5   7   8       38.74       35.46      2.18 o 
  -4   7   8       60.34       59.21      2.86 o 
  -3   7   8        5.97        5.68      1.23 o 
  -2   7   8       16.54       21.62      2.18 o 
  -1   7   8       41.60       44.11      4.35 o 
 -11   8   8        0.26        0.29      1.06 o 
 -10   8   8      118.87      114.33      8.80 o 
  -9   8   8        2.56        2.37      0.99 o 
  -8   8   8       63.65       56.25      4.50 o 
  -7   8   8        1.07       -0.03      1.24 o 
  -6   8   8       23.24       19.20      2.87 o 
  -5   8   8       72.63       69.01      3.18 o 
  -4   8   8        0.94        0.47      0.97 o 
  -3   8   8       12.11       16.38      2.31 o 
 -10   9   8        9.92        6.48      1.63 o 
  -9   9   8       49.16       51.69      4.68 o 
  -8   9   8        0.21        0.24      1.39 o 
  -7   9   8       27.04       29.80      3.77 o 
  -6   9   8       45.08       43.45      3.89 o 
  -5   9   8        0.05       -0.08      1.11 o 
   0 -10   9       74.80       75.30      3.71 o 
   1 -10   9        0.33        0.00      0.84 o 
   2 -10   9        0.44        0.29      0.77 o 
   3 -10   9       51.58       50.82      3.09 o 
  -2  -9   9        8.74        8.84      1.39 o 
  -1  -9   9       56.68       50.87      2.48 o 
   0  -9   9      100.20      103.47      3.40 o 
   1  -9   9        3.19        3.93      0.95 o 
   2  -9   9        4.51        3.16      0.91 o 
   3  -9   9       30.96       28.41      2.60 o 
   4  -9   9       61.19       63.65      2.75 o 
   5  -9   9        0.63       -0.30      1.42 o 
  -4  -8   9        9.98       10.77      1.52 o 
  -3  -8   9       33.89       35.16      2.18 o 
  -2  -8   9       40.71       35.26      2.12 o 
  -1  -8   9       47.08       50.85      4.03 o 
   0  -8   9       15.24       10.54      1.24 o 
   1  -8   9       19.94       18.40      2.42 o 
   2  -8   9       17.20       15.29      1.12 o 
   3  -8   9       46.60       49.10      2.28 o 
   4  -8   9      398.51      432.95      6.64 o 
   5  -8   9        0.04       -0.27      1.27 o 
   6  -8   9       18.74       17.00      2.84 o 
  -5  -7   9        0.73        0.80      0.92 o 
  -4  -7   9       38.12       32.00      2.48 o 
  -3  -7   9        3.29        3.77      1.00 o 
  -2  -7   9        8.30        4.36      0.96 o 
  -1  -7   9        7.77        6.12      1.03 o 
   0  -7   9       94.37      103.50     10.87 o 
   1  -7   9        1.22        0.68      0.49 o 
   2  -7   9       62.58       54.86      3.40 o 
   3  -7   9        8.57        5.20      1.05 o 
   4  -7   9       31.73       26.45      1.95 o 
   5  -7   9       25.91       24.96      1.77 o 
   6  -7   9       12.30       10.51      2.39 o 
  -6  -6   9       19.47       19.94      1.94 o 
  -5  -6   9       10.13        8.40      1.32 o 
  -4  -6   9        4.28        4.50      0.98 o 
  -3  -6   9       80.46       73.75      6.52 o 
  -2  -6   9      161.17      171.30      3.95 o 
  -1  -6   9        0.77        0.62      0.80 o 
   0  -6   9       12.25       12.06      0.94 o 
   1  -6   9       44.00       39.32      3.77 o 
   2  -6   9       37.48       37.11      1.88 o 
   3  -6   9      134.74      139.00      3.61 o 
   4  -6   9      223.36      232.38      6.72 o 
   5  -6   9       13.30        9.61      1.77 o 
   6  -6   9       38.52       32.76      3.35 o 
  -7  -5   9       99.28      103.45      3.61 o 
  -6  -5   9        0.04        0.32      0.76 o 
  -5  -5   9       50.51       45.02      2.21 o 
  -4  -5   9        3.49        2.13      0.85 o 
  -3  -5   9      220.69      229.28      5.45 o 
  -2  -5   9       34.82       29.88      1.30 o 
  -1  -5   9       55.12       57.10      1.69 o 
   0  -5   9      354.65      375.81      7.73 o 
   1  -5   9        2.88        2.37      0.76 o 
   2  -5   9       33.81       25.34      1.57 o 
   3  -5   9       14.56        9.57      1.84 o 
   4  -5   9       19.30       16.96      1.51 o 
   5  -5   9        3.81        2.19      0.94 o 
   6  -5   9       43.19       46.92      3.93 o 
  -8  -4   9      121.73      125.53      3.94 o 
  -7  -4   9        0.36       -0.10      0.77 o 
  -6  -4   9       83.73       86.25      3.02 o 
  -5  -4   9       32.04       29.26      1.74 o 
  -4  -4   9      167.49      166.97      4.47 o 
  -3  -4   9        8.37        7.15      0.78 o 
  -2  -4   9      256.02      266.85      3.86 o 
  -1  -4   9      287.47      298.46      4.60 o 
   0  -4   9        1.33        1.56      0.70 o 
   1  -4   9      121.70      101.42      2.88 o 
   2  -4   9       19.01       12.88      1.29 o 
   3  -4   9        0.19        0.66      0.65 o 
   4  -4   9       64.43       56.09      7.34 o 
   5  -4   9       11.59        8.30      1.35 o 
   6  -4   9        5.27        3.05      1.63 o 
  -9  -3   9      133.50      155.24      9.16 o 
  -8  -3   9        1.48        1.62      0.88 o 
  -7  -3   9      216.92      218.58      4.66 o 
  -6  -3   9       43.14       37.19      1.89 o 
  -5  -3   9        0.40        0.43      0.61 o 
  -4  -3   9      402.74      439.47      6.23 o 
  -3  -3   9       21.64       19.88      1.05 o 
  -2  -3   9      296.19      320.65      6.43 o 
  -1  -3   9       14.65       20.60      5.53 o 
   0  -3   9       69.48       60.92      2.20 o 
   1  -3   9       43.50       35.61      1.77 o 
   2  -3   9       46.24       41.19      2.64 o 
   3  -3   9      152.22      145.95      7.59 o 
   4  -3   9       17.66       14.48      1.56 o 
   5  -3   9       37.70       32.05      2.54 o 
  -9  -2   9        5.97        3.78      1.09 o 
  -8  -2   9      204.65      218.62      4.73 o 
  -7  -2   9        0.06       -0.61      0.62 o 
  -6  -2   9      330.80      348.30      5.13 o 
  -5  -2   9      390.44      392.50      5.24 o 
  -4  -2   9        3.50        2.45      0.56 o 
  -3  -2   9      397.44      409.19     10.41 o 
  -2  -2   9      303.19      305.01      6.91 o 
  -1  -2   9      109.19      101.08      2.76 o 
   0  -2   9      302.76      286.33      4.82 o 
   1  -2   9       27.28       20.37      1.44 o 
   2  -2   9       96.53       92.39      2.99 o 
   3  -2   9      136.10      136.45     14.55 o 
   4  -2   9        7.83        4.60      1.08 o 
   5  -2   9      101.52      108.90      3.80 o 
 -10  -1   9       23.63       18.60      2.32 o 
  -9  -1   9       13.27       16.27      2.34 o 
  -8  -1   9       80.88       77.96      2.66 o 
  -7  -1   9      309.71      318.58      5.05 o 
  -6  -1   9      416.58      442.53      4.77 o 
  -5  -1   9        2.86        2.05      0.53 o 
  -4  -1   9      629.13      648.71     12.78 o 
  -3  -1   9      197.72      198.07      5.37 o 
  -2  -1   9       18.26        9.89      1.21 o 
  -1  -1   9      223.58      230.48      4.27 o 
   0  -1   9      286.62      283.38      4.89 o 
   1  -1   9       44.93       45.99      2.11 o 
   2  -1   9      117.55      121.45      5.53 o 
   3  -1   9        3.29        2.44      0.93 o 
   4  -1   9       16.52       11.43      1.55 o 
   5  -1   9       22.38       20.10      2.07 o 
 -10   0   9       10.98        6.82      1.75 o 
  -9   0   9       45.12       44.02      3.14 o 
  -8   0   9       63.20       54.24      3.37 o 
  -7   0   9        5.25        5.25      0.73 o 
  -6   0   9      174.53      164.01      6.13 o 
  -5   0   9       62.22       56.37      2.26 o 
  -4   0   9      798.27      802.48      8.94 o 
  -3   0   9      191.33      164.21      4.14 o 
  -2   0   9      240.22      219.84      4.16 o 
  -1   0   9      185.11      200.67      4.16 o 
   0   0   9      210.36      181.11      4.07 o 
   1   0   9      148.41      140.08      3.71 o 
   2   0   9       26.63       24.26      2.11 o 
   3   0   9      291.10      320.17      6.25 o 
   4   0   9       49.52       50.90      2.76 o 
 -11   1   9       13.23        5.10      1.54 o 
 -10   1   9      129.18      132.55      5.25 o 
  -9   1   9        1.39        0.89      0.86 o 
  -8   1   9      271.22      264.02      3.82 o 
  -7   1   9      541.90      522.87     10.15 o 
  -6   1   9       68.04       60.00      1.69 o 
  -5   1   9        5.23        2.28      0.51 o 
  -4   1   9        0.04       -0.14      0.52 o 
  -3   1   9       16.81       16.34      1.31 o 
  -2   1   9      601.62      589.08      7.84 o 
  -1   1   9       73.98       66.26      2.51 o 
   0   1   9      226.78      221.46      4.68 o 
   1   1   9       19.20       14.71      1.51 o 
   2   1   9      271.61      271.62     13.04 o 
   3   1   9      105.24      102.64      9.60 o 
   4   1   9        0.19        0.13      0.91 o 
 -11   2   9       31.90       28.69      2.22 o 
 -10   2   9       23.61       16.77      1.69 o 
  -9   2   9       10.65        9.31      1.25 o 
  -8   2   9      204.45      204.26      4.33 o 
  -7   2   9      429.54      401.88      6.63 o 
  -6   2   9        5.73        5.99      1.03 o 
  -5   2   9       82.12       70.10      2.47 o 
  -4   2   9      296.27      306.51      5.87 o 
  -3   2   9      243.42      222.89      4.91 o 
  -2   2   9      191.00      185.44      4.17 o 
  -1   2   9      241.05      265.81     13.15 o 
   0   2   9        2.44        0.06      0.73 o 
   1   2   9       75.57       74.88      3.04 o 
   2   2   9       95.52       91.93      5.54 o 
   3   2   9        1.40        1.51      1.12 o 
 -11   3   9        4.55        2.58      1.18 o 
 -10   3   9        0.42        0.15      0.78 o 
  -9   3   9        4.62        1.32      0.85 o 
  -8   3   9       21.13       12.25      3.56 o 
  -7   3   9       28.61       25.79      1.83 o 
  -6   3   9      139.87      143.07     14.13 o 
  -5   3   9       71.37       63.29      2.43 o 
  -4   3   9        0.80        0.42      0.62 o 
  -3   3   9      678.90      669.14     17.66 o 
  -2   3   9      491.00      505.13      9.28 o 
  -1   3   9       81.49       79.63      4.88 o 
   0   3   9       14.72       11.28      1.47 o 
   1   3   9       75.57       68.36      3.11 o 
   2   3   9       87.95       97.98      3.87 o 
 -11   4   9        3.02        2.33      1.08 o 
 -10   4   9       41.31       34.35      2.18 o 
  -9   4   9       18.84       15.15      1.54 o 
  -8   4   9       21.21       19.15      1.87 o 
  -7   4   9       30.44       20.00      1.94 o 
  -6   4   9       17.69       11.27      1.78 o 
  -5   4   9       27.92       26.81      2.26 o 
  -4   4   9        0.45        0.02      0.65 o 
  -3   4   9      331.48      335.68     21.15 o 
  -2   4   9       89.39       84.98      5.53 o 
  -1   4   9       75.62       69.88      5.16 o 
   0   4   9        3.59        1.02      0.97 o 
   1   4   9      134.18      163.84      9.98 o 
 -11   5   9        1.43        1.15      0.94 o 
 -10   5   9       27.38       21.05      2.17 o 
  -9   5   9       12.52       14.33      1.99 o 
  -8   5   9        0.44        0.59      0.74 o 
  -7   5   9      162.69      152.17      6.46 o 
  -6   5   9      255.69      284.25     11.25 o 
  -5   5   9        0.02       -0.07      0.77 o 
  -4   5   9       21.46       21.23      1.90 o 
  -3   5   9      147.67      142.93      4.51 o 
  -2   5   9       96.79       96.56      7.79 o 
  -1   5   9        0.01        0.97      0.90 o 
   0   5   9       43.95       60.28      4.80 o 
 -11   6   9        4.87        2.38      1.09 o 
 -10   6   9       75.76       76.51      4.79 o 
  -9   6   9        0.38       -0.43      0.80 o 
  -8   6   9      108.22       87.68      5.31 o 
  -7   6   9       94.38       99.46      5.56 o 
  -6   6   9       54.44       45.79      2.34 o 
  -5   6   9       23.50       16.41      2.26 o 
  -4   6   9       34.67       30.54      2.15 o 
  -3   6   9        0.77        0.33      0.91 o 
  -2   6   9       24.14       25.01      2.57 o 
  -1   6   9       30.53       27.38      2.79 o 
 -11   7   9        8.20        6.31      1.41 o 
 -10   7   9       12.15       10.99      1.57 o 
  -9   7   9        0.21        0.06      1.63 o 
  -8   7   9      141.48      144.50      7.10 o 
  -7   7   9       13.47       10.96      2.36 o 
  -6   7   9       38.85       38.35      2.36 o 
  -5   7   9       17.90       12.05      1.63 o 
  -4   7   9        1.79        0.56      1.02 o 
  -3   7   9       21.01       19.18      2.39 o 
  -2   7   9       21.78       20.77      2.32 o 
 -10   8   9       39.73       30.31      4.11 o 
  -9   8   9       71.64       66.09      4.95 o 
  -8   8   9        0.97       -0.57      1.57 o 
  -7   8   9       12.08       13.01      2.75 o 
  -6   8   9        7.13        9.03      2.26 o 
  -5   8   9        1.78        1.20      1.03 o 
  -4   8   9       68.10       80.10      5.15 o 
   2 -10  10       26.86       26.96      2.66 o 
  -2  -9  10       33.09       38.04      2.31 o 
  -1  -9  10       36.10       36.15      2.22 o 
   0  -9  10        0.25        0.14      0.87 o 
   1  -9  10        9.24        6.58      1.72 o 
   2  -9  10        0.37       -0.06      1.27 o 
   3  -9  10       65.39       73.64      4.23 o 
   4  -9  10      217.63      250.37      5.33 o 
  -3  -8  10       82.36       79.78      3.31 o 
  -2  -8  10       11.13       11.73      1.66 o 
  -1  -8  10       21.41       20.16      1.61 o 
   0  -8  10       42.32       40.64      3.08 o 
   1  -8  10        0.01       -1.06      1.03 o 
   2  -8  10       42.19       41.22      2.73 o 
   3  -8  10        0.26       -0.55      0.81 o 
   4  -8  10       34.36       33.49      2.23 o 
   5  -8  10        0.50        0.72      1.48 o 
  -5  -7  10        6.22        5.96      1.27 o 
  -4  -7  10       47.42       41.79      3.31 o 
  -3  -7  10      140.91      165.55      4.33 o 
  -2  -7  10       22.17       17.24      1.55 o 
  -1  -7  10        0.15       -0.06      0.69 o 
   0  -7  10       12.46       10.42      1.96 o 
   1  -7  10        2.38        1.92      0.79 o 
   2  -7  10       11.83        9.73      1.29 o 
   3  -7  10       69.78       66.11      3.76 o 
   4  -7  10      131.59      134.90      4.26 o 
   5  -7  10        0.42        0.03      1.45 o 
  -6  -6  10       16.98       18.84      1.92 o 
  -5  -6  10        4.40        3.45      1.04 o 
  -4  -6  10        4.26        1.57      0.85 o 
  -3  -6  10       32.28       28.75      1.83 o 
  -2  -6  10       65.74       69.32      2.58 o 
  -1  -6  10        7.76        3.59      1.21 o 
   0  -6  10        3.20        2.86      0.84 o 
   1  -6  10        2.17        1.77      0.71 o 
   2  -6  10       26.39       19.48      1.53 o 
   3  -6  10       46.68       40.28      4.89 o 
   4  -6  10        1.04        1.57      0.95 o 
   5  -6  10       20.13       14.62      1.66 o 
  -7  -5  10        0.00       -0.42      0.85 o 
  -6  -5  10       43.06       42.01      2.97 o 
  -5  -5  10       10.44        7.36      1.17 o 
  -4  -5  10       83.63       80.96      2.82 o 
  -3  -5  10      106.87      121.98      3.30 o 
  -2  -5  10        3.60        2.12      0.82 o 
  -1  -5  10       61.93       64.84      3.70 o 
   0  -5  10       67.47       72.70      2.64 o 
   1  -5  10       43.41       32.17      2.13 o 
   2  -5  10       68.64       66.80      2.61 o 
   3  -5  10       15.51        9.31      1.87 o 
   4  -5  10       14.82        9.15      2.31 o 
   5  -5  10       32.23       28.93      2.03 o 
  -8  -4  10       28.66       24.00      1.94 o 
  -7  -4  10        1.46        2.35      1.01 o 
  -6  -4  10       21.88       19.88      1.62 o 
  -5  -4  10      154.17      159.81      3.86 o 
  -4  -4  10       92.85       91.33      2.76 o 
  -3  -4  10      100.21      106.03      2.36 o 
  -2  -4  10      163.24      173.39      3.96 o 
  -1  -4  10       27.09       30.29      1.75 o 
   0  -4  10       96.75       89.01      4.05 o 
   1  -4  10       97.11       92.61      3.01 o 
   2  -4  10       31.21       28.36      1.77 o 
   3  -4  10        6.71        3.21      0.93 o 
   4  -4  10       27.15       23.17      1.80 o 
   5  -4  10       13.32        9.76      1.55 o 
  -8  -3  10       66.68       65.34      2.80 o 
  -7  -3  10       41.08       40.29      2.17 o 
  -6  -3  10       64.42       59.63      2.37 o 
  -5  -3  10       16.31       12.82      1.29 o 
  -4  -3  10      419.14      464.98      9.87 o 
  -3  -3  10       34.33       32.95      1.84 o 
  -2  -3  10       37.14       32.64      1.79 o 
  -1  -3  10      151.34      141.82      5.07 o 
   0  -3  10        0.12        0.39      0.56 o 
   1  -3  10        1.76        2.01      0.78 o 
   2  -3  10       73.46       67.67      4.06 o 
   3  -3  10       72.90       72.33      5.31 o 
   4  -3  10       19.60       17.63      1.78 o 
   5  -3  10        6.93        5.54      1.35 o 
  -9  -2  10       45.55       42.05      2.33 o 
  -8  -2  10      229.41      236.95      4.88 o 
  -7  -2  10       68.75       58.37      2.37 o 
  -6  -2  10       21.69       19.21      1.15 o 
  -5  -2  10        1.34        0.42      0.48 o 
  -4  -2  10      809.41      895.45     15.76 o 
  -3  -2  10      178.86      178.77      3.96 o 
  -2  -2  10       70.76       58.77      2.28 o 
  -1  -2  10       22.50       11.09      1.24 o 
   0  -2  10        0.79        0.67      0.68 o 
   1  -2  10      364.23      362.21      6.07 o 
   2  -2  10      166.49      163.00      4.22 o 
   3  -2  10        3.38        2.59      0.96 o 
   4  -2  10       53.05       52.35      2.73 o 
  -9  -1  10       13.77        8.99      1.27 o 
  -8  -1  10      110.47      105.03      3.06 o 
  -7  -1  10       86.20       87.11      2.68 o 
  -6  -1  10      105.52      102.63      2.44 o 
  -5  -1  10       29.58       25.96      1.63 o 
  -4  -1  10      605.26      649.30     11.50 o 
  -3  -1  10      122.41      110.97      3.08 o 
  -2  -1  10       58.78       59.20      2.29 o 
  -1  -1  10       65.44       62.97      2.46 o 
   0  -1  10      139.20      120.21      3.68 o 
   1  -1  10      198.85      188.97      4.41 o 
   2  -1  10        1.81        1.00      0.78 o 
   3  -1  10      262.14      312.87      6.38 o 
   4  -1  10       27.90       28.92      2.24 o 
 -10   0  10       22.05       16.76      2.23 o 
  -9   0  10       89.17       80.19      3.96 o 
  -8   0  10      312.10      325.55      4.42 o 
  -7   0  10       45.72       37.67      1.49 o 
  -6   0  10       61.21       63.07      4.00 o 
  -5   0  10        4.21        2.12      0.76 o 
  -4   0  10       37.90       35.06      2.36 o 
  -3   0  10       63.88       57.80      4.63 o 
  -2   0  10      195.14      193.21      4.21 o 
  -1   0  10       17.60       13.15      1.41 o 
   0   0  10      229.11      224.52      4.81 o 
   1   0  10       39.41       31.82      1.94 o 
   2   0  10       66.33       70.27      2.99 o 
   3   0  10        5.69        3.73      1.11 o 
 -10   1  10       76.06       58.57      3.47 o 
  -9   1  10       53.04       52.13      2.90 o 
  -8   1  10       51.35       50.84      1.97 o 
  -7   1  10       31.96       34.20      1.43 o 
  -6   1  10      168.07      174.13      4.94 o 
  -5   1  10      115.70      107.36      3.16 o 
  -4   1  10      417.95      427.78      8.94 o 
  -3   1  10      919.14      951.57      9.76 o 
  -2   1  10        9.85        7.78      1.11 o 
  -1   1  10       15.10       17.26      1.55 o 
   0   1  10        7.75        3.04      0.99 o 
   1   1  10      161.79      150.38      4.31 o 
   2   1  10       53.16       49.50      2.67 o 
   3   1  10       19.68       22.37      2.26 o 
 -11   2  10        4.59        1.93      1.07 o 
 -10   2  10        5.91        4.14      1.20 o 
  -9   2  10       89.73       89.36      4.23 o 
  -8   2  10       30.86       24.31      1.26 o 
  -7   2  10        0.31        0.14      0.65 o 
  -6   2  10       67.86       60.16      3.26 o 
  -5   2  10       50.58       44.64      2.14 o 
  -4   2  10      120.33      112.82      5.13 o 
  -3   2  10       52.06       45.82      3.59 o 
  -2   2  10       69.33       65.38      2.64 o 
  -1   2  10      129.32      124.87      3.79 o 
   0   2  10      180.28      173.37      9.95 o 
   1   2  10      331.75      358.93     16.94 o 
   2   2  10        0.36        0.28      0.99 o 
 -11   3  10       11.14        9.26      1.59 o 
 -10   3  10       31.47       25.98      1.91 o 
  -9   3  10       14.11       10.84      1.36 o 
  -8   3  10        1.69        2.75      1.69 o 
  -7   3  10        4.28        1.85      0.82 o 
  -6   3  10        1.84        1.93      0.83 o 
  -5   3  10        2.08        0.95      0.91 o 
  -4   3  10        3.56        2.38      0.83 o 
  -3   3  10      223.54      224.82      5.83 o 
  -2   3  10       82.12       74.50      2.98 o 
  -1   3  10        1.11       -0.45      0.75 o 
   0   3  10       28.47       32.22      2.28 o 
   1   3  10       12.79       13.52      1.80 o 
 -11   4  10       18.04       16.99      2.54 o 
 -10   4  10        0.30       -0.04      0.85 o 
  -9   4  10        5.33        4.61      1.06 o 
  -8   4  10       37.78       31.31      3.32 o 
  -7   4  10       15.32       15.34      1.46 o 
  -6   4  10        3.79        3.70      0.93 o 
  -5   4  10      189.06      186.76      4.60 o 
  -4   4  10      185.90      190.14     16.71 o 
  -3   4  10        4.97        2.87      0.94 o 
  -2   4  10        5.98        6.54      1.29 o 
  -1   4  10       13.91       12.16      1.67 o 
   0   4  10       44.06       55.03      3.03 o 
 -11   5  10        0.16        0.30      0.95 o 
 -10   5  10       23.54       20.80      3.35 o 
  -9   5  10       16.54       17.06      3.02 o 
  -8   5  10       19.41       20.32      3.05 o 
  -7   5  10        4.21        5.83      1.21 o 
  -6   5  10      114.46      112.95     12.20 o 
  -5   5  10      134.16      146.58      9.92 o 
  -4   5  10      133.32      155.79     11.78 o 
  -3   5  10       56.83       54.42      4.56 o 
  -2   5  10       12.17       14.28      1.89 o 
  -1   5  10       65.42       67.89      3.40 o 
 -10   6  10        1.88        0.69      1.60 o 
  -9   6  10       85.19       77.90      5.43 o 
  -8   6  10       35.34       33.12      3.53 o 
  -7   6  10        0.00       -0.09      1.30 o 
  -6   6  10       31.95       35.90      3.58 o 
  -5   6  10        0.03       -0.31      0.88 o 
  -4   6  10       15.04       13.95      2.90 o 
  -3   6  10      104.87      114.84      6.81 o 
  -2   6  10       23.71       27.19      2.42 o 
 -10   7  10       39.12       29.71      4.14 o 
  -9   7  10      190.73      212.32      9.00 o 
  -8   7  10       88.70       76.42      5.25 o 
  -7   7  10       39.70       37.92      3.68 o 
  -6   7  10        2.19        0.64      1.31 o 
  -5   7  10       32.43       27.49      2.37 o 
  -4   7  10      144.82      187.63      9.60 o 
  -8   8  10        4.59        5.22      2.14 o 
  -7   8  10        2.81        3.80      2.08 o 
   0  -9  11       31.40       30.62      2.99 o 
   1  -9  11        7.53        4.50      1.69 o 
  -2  -8  11       50.45       51.60      3.89 o 
  -1  -8  11      140.43      175.91      6.76 o 
   0  -8  11        3.64        0.69      1.24 o 
   1  -8  11       43.60       47.58      3.62 o 
   2  -8  11       90.78       91.54      4.00 o 
   3  -8  11       88.05      100.01      4.27 o 
  -4  -7  11       22.83       20.79      1.89 o 
  -3  -7  11        1.60        0.42      1.30 o 
  -2  -7  11       39.52       44.14      3.32 o 
  -1  -7  11        0.31        0.06      1.06 o 
   0  -7  11       53.95       60.27      3.96 o 
   1  -7  11       94.54      101.54      8.94 o 
   2  -7  11       29.43       34.21      3.52 o 
   3  -7  11        0.02       -0.72      0.80 o 
   4  -7  11        1.94        1.21      1.15 o 
  -5  -6  11        3.22        3.86      1.13 o 
  -4  -6  11        3.02        1.48      0.91 o 
  -3  -6  11        1.35       -1.69      1.03 o 
  -2  -6  11        0.78        1.45      1.27 o 
  -1  -6  11       47.57       55.40      3.77 o 
   0  -6  11       13.90       13.68      1.46 o 
   1  -6  11      106.13      104.30      6.69 o 
   2  -6  11       39.64       41.68      2.27 o 
   3  -6  11        0.55        0.95      0.90 o 
   4  -6  11        5.21        2.48      1.11 o 
  -6  -5  11       72.93       83.27      3.22 o 
  -5  -5  11       13.31       10.68      1.44 o 
  -4  -5  11      243.70      255.31      7.49 o 
  -3  -5  11       42.78       41.85      3.14 o 
  -2  -5  11       59.23       69.68      2.78 o 
  -1  -5  11        8.02        6.84      1.89 o 
   0  -5  11       44.07       37.81      2.55 o 
   1  -5  11       89.41       94.86      5.06 o 
   2  -5  11       11.01        6.31      1.15 o 
   3  -5  11       60.58       62.73      3.93 o 
   4  -5  11       47.22       48.68      2.60 o 
  -7  -4  11        9.41        8.90      1.42 o 
  -6  -4  11       13.39       13.80      2.11 o 
  -5  -4  11        1.43        1.06      1.12 o 
  -4  -4  11        5.17        3.47      1.33 o 
  -3  -4  11       16.55       15.25      2.16 o 
  -2  -4  11      194.26      216.24      6.46 o 
  -1  -4  11        7.68        6.09      1.05 o 
   0  -4  11      189.54      178.05      4.24 o 
   1  -4  11        1.56        2.48      0.92 o 
   2  -4  11        4.07        1.51      0.85 o 
   3  -4  11      140.92      151.21      8.73 o 
   4  -4  11       18.93       16.05      3.00 o 
  -8  -3  11       26.80       29.40      2.05 o 
  -7  -3  11        0.79        0.05      0.77 o 
  -6  -3  11       37.14       39.83      2.01 o 
  -5  -3  11        0.34        0.66      1.03 o 
  -4  -3  11      321.28      361.35     12.65 o 
  -3  -3  11      144.52      151.72      3.92 o 
  -2  -3  11        0.00       -0.56      0.67 o 
  -1  -3  11        3.03        3.24      0.93 o 
   0  -3  11        0.28        0.27      0.68 o 
   1  -3  11       79.27       60.42      4.38 o 
   2  -3  11        7.14        4.71      1.19 o 
   3  -3  11       47.75       46.35      2.52 o 
  -8  -2  11       45.35       38.33      2.11 o 
  -7  -2  11        1.53       -0.10      0.71 o 
  -6  -2  11      204.42      233.14      5.27 o 
  -5  -2  11        0.99        2.21      0.80 o 
  -4  -2  11      121.62      134.71      7.62 o 
  -3  -2  11        2.89        1.34      0.78 o 
  -2  -2  11       43.15       44.95      2.17 o 
  -1  -2  11        7.23        5.18      1.04 o 
   0  -2  11      149.32      121.48      3.61 o 
   1  -2  11      195.04      178.27      8.80 o 
   2  -2  11        0.49        0.32      0.82 o 
   3  -2  11       94.01      106.71      5.57 o 
  -9  -1  11        2.60        1.49      0.82 o 
  -8  -1  11        1.94        1.96      0.86 o 
  -7  -1  11      169.82      169.19      4.20 o 
  -6  -1  11       11.47       10.67      1.33 o 
  -5  -1  11        0.33       -0.56      0.69 o 
  -4  -1  11      311.42      323.20      5.67 o 
  -3  -1  11        2.94        3.53      0.85 o 
  -2  -1  11      165.53      146.18      4.45 o 
  -1  -1  11        2.31        0.35      0.72 o 
   0  -1  11       81.62       79.33      2.93 o 
   1  -1  11       47.58       41.84      2.28 o 
   2  -1  11      113.85      120.78      3.95 o 
   3  -1  11       15.43       11.73      1.74 o 
  -9   0  11       29.00       26.72      1.69 o 
  -8   0  11       44.19       40.19      1.66 o 
  -7   0  11        6.22        5.36      1.04 o 
  -6   0  11       33.25       30.41      1.86 o 
  -5   0  11       20.73       15.78      1.59 o 
  -4   0  11       37.42       33.73      1.88 o 
  -3   0  11      181.82      161.82      4.03 o 
  -2   0  11       26.57       21.29      1.62 o 
  -1   0  11       45.40       45.29      2.72 o 
   0   0  11        2.10        0.01      0.73 o 
   1   0  11      176.15      177.77      8.51 o 
   2   0  11        1.72        1.71      1.03 o 
 -10   1  11      154.31      147.98      5.53 o 
  -9   1  11        7.56        6.90      1.28 o 
  -8   1  11      123.05      126.41      5.09 o 
  -7   1  11      127.18      118.85      6.11 o 
  -6   1  11       51.33       41.19      2.13 o 
  -5   1  11        0.19       -0.07      0.65 o 
  -4   1  11       34.51       28.74      1.81 o 
  -3   1  11        1.13        0.53      0.73 o 
  -2   1  11      196.83      191.62      4.62 o 
  -1   1  11       88.29       81.57      3.62 o 
   0   1  11       46.20       41.65      2.39 o 
   1   1  11        2.14        2.04      1.05 o 
 -10   2  11       46.85       43.50      3.28 o 
  -9   2  11       23.66       27.93      3.53 o 
  -8   2  11       59.63       59.70      2.62 o 
  -7   2  11       86.05       83.16      2.98 o 
  -6   2  11        5.21        5.15      1.31 o 
  -5   2  11       74.97       75.19      2.87 o 
  -4   2  11       25.73       19.77      1.80 o 
  -3   2  11       42.54       38.93      2.17 o 
  -2   2  11       20.30       17.69      1.72 o 
  -1   2  11       24.15       24.54      1.95 o 
   0   2  11       26.33       29.49      2.18 o 
   1   2  11        0.05       -0.43      0.91 o 
 -10   3  11       18.59       17.27      2.96 o 
  -9   3  11        0.10        0.54      1.39 o 
  -8   3  11        3.04        1.36      1.69 o 
  -7   3  11        3.50        5.10      1.49 o 
  -6   3  11       84.18       84.05      3.10 o 
  -5   3  11        4.25        3.14      1.01 o 
  -4   3  11       89.76       89.09      4.77 o 
  -3   3  11       15.10       13.42      2.16 o 
  -2   3  11        3.69        2.35      1.01 o 
  -1   3  11       33.75       29.74      2.23 o 
   0   3  11        0.44        0.70      1.09 o 
 -10   4  11       40.76       44.69      4.26 o 
  -9   4  11       41.99       44.78      4.17 o 
  -8   4  11       12.24       13.77      2.60 o 
  -7   4  11       27.40       28.20      2.39 o 
  -6   4  11        0.56        0.07      0.77 o 
  -5   4  11      102.73      118.85     10.30 o 
  -4   4  11       99.59      109.31      7.23 o 
  -3   4  11        0.67        1.96      1.03 o 
  -2   4  11       96.13       96.12      3.77 o 
  -1   4  11        2.65        3.46      1.25 o 
 -10   5  11       11.04        8.03      2.57 o 
  -9   5  11        3.30        2.29      2.02 o 
  -8   5  11        4.76        1.93      1.69 o 
  -7   5  11       89.04       78.80      5.16 o 
  -6   5  11       86.54      100.26      7.71 o 
  -5   5  11        1.11        0.89      1.21 o 
  -4   5  11       28.49       31.45      2.30 o 
  -3   5  11       16.05       13.59      1.83 o 
  -9   6  11       40.25       48.76      4.68 o 
  -8   6  11       69.75       52.69      4.53 o 
  -7   6  11       64.71       66.27      4.80 o 
  -6   6  11        5.63        7.11      1.69 o 
  -5   6  11        6.23        6.57      1.59 o 
  -4   6  11        3.21        3.94      1.44 o 
   0  -8  12       73.49       91.94      5.22 o 
  -3  -7  12      198.02      257.13      8.45 o 
  -2  -7  12       33.55       29.83      2.99 o 
  -1  -7  12        1.19        0.48      1.48 o 
   0  -7  12       68.01       82.13      4.83 o 
   1  -7  12       47.14       52.59      3.94 o 
   2  -7  12       20.36       22.59      2.02 o 
  -4  -6  12      210.07      235.02      7.91 o 
  -3  -6  12       10.29        9.90      2.11 o 
  -2  -6  12       26.94       28.35      3.08 o 
  -1  -6  12       81.95      104.92      5.28 o 
   0  -6  12      123.25      150.68      6.70 o 
   1  -6  12       17.94       18.15      1.78 o 
   2  -6  12        5.78        4.37      1.18 o 
  -6  -5  12        7.33        6.61      1.93 o 
  -5  -5  12       10.66        8.88      2.08 o 
  -4  -5  12        1.24        1.06      1.27 o 
  -3  -5  12        7.67        7.34      1.87 o 
  -2  -5  12      143.04      178.05      4.59 o 
  -1  -5  12       39.12       39.23      2.30 o 
   0  -5  12       95.94      101.82      3.46 o 
   1  -5  12       10.22        6.14      1.21 o 
   2  -5  12       49.63       41.41      2.40 o 
  -6  -4  12        0.30        1.90      1.39 o 
  -5  -4  12        0.75        1.18      1.27 o 
  -4  -4  12      274.19      328.89      8.94 o 
  -3  -4  12      170.48      184.86      4.65 o 
  -2  -4  12        0.22       -0.02      0.80 o 
  -1  -4  12        3.18        2.29      0.88 o 
   0  -4  12        2.89        0.86      0.80 o 
   1  -4  12       56.67       50.06      2.51 o 
   2  -4  12      190.52      205.92      5.14 o 
  -7  -3  12        0.97        0.63      1.24 o 
  -6  -3  12       32.75       32.82      2.99 o 
  -5  -3  12        0.27       -0.12      1.18 o 
  -4  -3  12       83.68       88.24      3.26 o 
  -3  -3  12      135.79      141.87      4.11 o 
  -2  -3  12       34.48       33.17      2.05 o 
  -1  -3  12        7.77        8.77      1.48 o 
   0  -3  12        0.89        0.36      0.76 o 
   1  -3  12       85.13       83.74      3.24 o 
   2  -3  12        0.29       -0.70      0.83 o 
  -8  -2  12       35.40       36.17      3.14 o 
  -7  -2  12       37.65       35.33      2.99 o 
  -6  -2  12        4.26        3.80      1.12 o 
  -5  -2  12        0.94       -0.33      0.75 o 
  -4  -2  12       25.75       20.23      1.68 o 
  -3  -2  12       65.90       58.14      2.84 o 
  -2  -2  12        6.37        6.12      1.07 o 
  -1  -2  12      131.09      115.43      3.71 o 
   0  -2  12        7.63        8.36      1.32 o 
   1  -2  12        6.80        3.61      1.02 o 
   2  -2  12       39.82       29.56      2.43 o 
  -8  -1  12       23.12       20.65      2.39 o 
  -7  -1  12       11.82        9.00      1.43 o 
  -6  -1  12       56.48       61.33      5.81 o 
  -5  -1  12        0.13        0.11      0.79 o 
  -4  -1  12       21.74       18.74      1.98 o 
  -3  -1  12       36.80       35.15      2.03 o 
  -2  -1  12       24.38       17.12      1.62 o 
  -1  -1  12       39.00       37.45      2.18 o 
   0  -1  12        6.67        3.84      1.05 o 
   1  -1  12       39.72       28.72      2.10 o 
  -8   0  12        9.07        6.45      1.29 o 
  -7   0  12        1.46        1.71      0.85 o 
  -6   0  12      116.94      101.96      4.23 o 
  -5   0  12        0.02        0.66      0.73 o 
  -4   0  12       36.99       30.23      1.89 o 
  -3   0  12        0.87        0.93      0.81 o 
  -2   0  12       24.61       19.88      1.72 o 
  -1   0  12        7.63        3.97      1.00 o 
   0   0  12       57.42       57.47      3.62 o 
   1   0  12       50.93       44.92      2.66 o 
  -9   1  12       11.68        9.69      2.48 o 
  -8   1  12       45.88       43.64      5.21 o 
  -7   1  12      128.80      126.90      6.04 o 
  -6   1  12       30.72       33.84      2.05 o 
  -5   1  12       57.42       53.97      4.51 o 
  -4   1  12       17.05       14.76      1.55 o 
  -3   1  12       31.05       22.06      1.70 o 
  -2   1  12       66.67       65.26      2.91 o 
  -1   1  12       55.08       62.53      2.95 o 
   0   1  12        0.38        3.39      1.12 o 
  -9   2  12       72.72       77.45      5.37 o 
  -8   2  12        4.26        2.30      1.05 o 
  -7   2  12        0.90       -0.23      0.82 o 
  -6   2  12       34.48       33.70      2.08 o 
  -5   2  12       32.65       33.34      3.02 o 
  -4   2  12      156.57      162.40      4.43 o 
  -3   2  12       25.76       22.49      1.87 o 
  -2   2  12       48.47       48.96      4.00 o 
  -1   2  12       42.58       38.90      2.49 o 
  -9   3  12       88.07      105.40      6.13 o 
  -8   3  12       12.16       12.17      2.63 o 
  -7   3  12       31.85       34.61      2.15 o 
  -6   3  12        0.39        1.54      0.88 o 
  -5   3  12       64.70       66.21      3.00 o 
  -4   3  12       56.99       59.32      5.45 o 
  -3   3  12        0.46        0.50      0.97 o 
  -2   3  12        0.01        0.11      0.93 o 
  -9   4  12        0.09        0.12      1.75 o 
  -8   4  12        7.68        4.32      1.75 o 
  -7   4  12        0.22        1.06      0.94 o 
  -6   4  12      101.93      122.79      4.11 o 
  -5   4  12        0.10       -0.11      0.84 o 
  -4   4  12       51.15       61.24      3.11 o 
  -3   4  12        8.82        8.06      1.56 o 
  -8   5  12        0.10       -0.30      1.57 o 
  -7   5  12      184.05      207.22      8.54 o 
  -6   5  12       36.15       37.20      2.57 o 
  -5   5  12       25.95       28.21      2.36 o 
  -3  -6  13        1.01        1.48      1.63 o 
  -2  -6  13       67.94       86.20      5.13 o 
  -1  -6  13        0.10        0.21      1.57 o 
   0  -6  13       72.23       82.15      4.53 o 
  -4  -5  13       55.77       63.56      4.35 o 
  -3  -5  13      220.10      272.83      8.70 o 
  -2  -5  13       21.62       24.91      2.08 o 
  -1  -5  13        5.32        5.60      1.34 o 
   0  -5  13       16.27       13.39      1.68 o 
  -5  -4  13       32.15       26.51      2.93 o 
  -4  -4  13       79.70       97.89      5.16 o 
  -3  -4  13       18.90       19.01      1.96 o 
  -2  -4  13       91.26      102.20      3.66 o 
  -1  -4  13       47.88       44.38      2.54 o 
   0  -4  13       27.27       19.65      1.81 o 
   1  -4  13      247.39      280.34      6.17 o 
  -6  -3  13       11.29       13.41      2.39 o 
  -5  -3  13       25.90       27.05      2.90 o 
  -4  -3  13        8.89        8.10      1.49 o 
  -3  -3  13       15.26       15.14      1.77 o 
  -2  -3  13       40.11       36.41      2.34 o 
  -1  -3  13       16.74       13.10      1.63 o 
   0  -3  13      100.63      120.27      4.00 o 
  -7  -2  13       17.65       18.51      2.60 o 
  -6  -2  13       13.84       12.92      2.20 o 
  -5  -2  13        2.99        2.15      0.99 o 
  -4  -2  13        5.49        4.33      1.10 o 
  -3  -2  13        0.13       -0.15      0.80 o 
  -2  -2  13        2.48        2.02      0.92 o 
  -1  -2  13       24.84       22.98      1.87 o 
   0  -2  13        0.83        1.41      0.99 o 
  -7  -1  13        2.71        2.92      1.17 o 
  -6  -1  13        9.34        5.99      1.26 o 
  -5  -1  13        7.02        4.39      2.79 o 
  -4  -1  13        4.00        4.71      1.12 o 
  -3  -1  13       18.57       14.02      1.65 o 
  -2  -1  13       29.80       22.87      1.86 o 
  -1  -1  13        0.00       -0.51      0.80 o 
   0  -1  13       23.85       21.68      2.00 o 
  -8   0  13       10.23       10.31      1.60 o 
  -7   0  13        0.32       -0.21      0.80 o 
  -6   0  13        0.88        0.61      0.89 o 
  -5   0  13       34.82       25.24      1.89 o 
  -4   0  13       11.64        7.93      1.30 o 
  -3   0  13        0.48        0.47      0.87 o 
  -2   0  13        3.63        2.48      1.04 o 
  -1   0  13        7.85        5.54      1.28 o 
  -8   1  13      129.45      138.24      5.96 o 
  -7   1  13       58.31       61.01      2.83 o 
  -6   1  13       15.13       12.44      1.57 o 
  -5   1  13       30.81       31.36      2.26 o 
  -4   1  13      140.09      159.45      6.88 o 
  -3   1  13        0.18        0.34      0.85 o 
  -2   1  13        9.52        7.12      1.35 o 
  -8   2  13       11.35       11.94      2.02 o 
  -7   2  13      115.24      118.37      4.51 o 
  -6   2  13        9.83        8.70      1.41 o 
  -5   2  13       37.75       36.83      2.33 o 
  -4   2  13       83.14       88.48      3.49 o 
  -3   2  13        2.85        1.77      1.04 o 
  -8   3  13        9.92        6.97      2.36 o 
  -7   3  13       17.46       16.75      1.93 o 
  -6   3  13       24.74       25.02      2.08 o 
  -5   3  13        3.43        1.97      1.07 o 
  -4   3  13      203.41      250.57     16.29 o 
  -4  -3  14       48.26       49.65      2.73 o 
  -3  -3  14        9.37        6.02      1.40 o 
  -2  -3  14       20.07       18.04      2.01 o 
  -5  -2  14       20.59       21.85      1.99 o 
  -4  -2  14       35.31       32.51      2.26 o 
  -3  -2  14       36.62       39.36      2.43 o 
  -2  -2  14       55.57       65.09      3.13 o 
  -6  -1  14       11.57        9.25      3.08 o 
  -5  -1  14        0.40       -0.01      0.96 o 
  -4  -1  14        4.44        2.64      1.07 o 
  -3  -1  14       12.19       11.72      1.68 o 
  -6   0  14       18.40        9.39      1.55 o 
  -5   0  14       22.63       24.01      2.08 o 
  -4   0  14      100.83      112.63      3.95 o 
  -5   1  14       31.18       30.29      2.73 o 
                                                 
